# Supplementary material for: Amnion as a surrogate tissue reporter of the effects of maternal preeclampsia on the fetus
Source: Clin Epigenetics. 2016 Jun 10;8:67. doi: 10.1186/s13148-016-0234-1 (PMC4902972; doi:10.1186/s13148-016-0234-1)
Supplement: Additional file 3: Table S1. — Lists of p values of principal component analysis with known covariates. Table S2. A list of differentially expressed genes. Table S3. Lists of differentially methylated HpaII sites in each model. Table S4. A list of differentially methylated HpaII sites with previously reported Infinium HumanMethylation450 BeadChip differentially methylated probes. Table S5. A list of variably methylated HpaIIs. Table S6. A list of var-HpaII sites harboring genes. (XLSX 374 kb) [file 13148_2016_234_MOESM3_ESM.xlsx]

## Sheet: Table S1
Supplemental Table 1: Lists of p-values of principal component analysis with know covariates
Before adjustment
Catogory	Factor	PC1	PC2	PC3	PC4	PC5	PC6	PC7	PC8	PC9	PC10
Technical	Batch	0.106539	7.30266e-05	0.000150065	0.333811	0.000174865	0.0852744	0.529995	0.0308636	0.500765	0.260682
Diagnostic	BP systolic	0.0633588	0.833325	0.00991006	0.636745	0.783314	0.2614	0.532795	0.24483	0.754695	0.805182
	BP diastolic	0.156274	0.611025	0.0421829	0.741277	0.850892	0.543597	0.332678	0.404526	0.517204	0.371953
	Proteinuria level	0.0897672	0.234482	0.189998	0.818258	0.0196798	0.758703	0.0281377	0.610824	0.497761	0.344514
Mother	Mother's age	0.256807	0.417708	0.694485	0.0694469	0.743114	0.174545	0.531133	0.786905	0.440953	0.896852
	Race	0.755167	0.04534	0.542429	0.361523	0.696958	0.741826	0.987203	0.391202	0.32335	0.238395
	First delivery	0.289024	0.548288	0.0351842	0.582692	0.22667	0.708933	0.011945	0.681639	0.447652	0.560556
	NSVD	0.275603	0.214264	0.751126	0.0990398	0.76406	0.189689	0.779096	0.957231	0.576436	0.172076
	MgSO4 treatment	0.178114	0.0753653	0.916262	0.915208	0.30793	0.872047	0.258521	0.102491	0.278526	0.953943
	Labetalol	0.499969	0.968188	0.17301	0.10768	0.104674	0.4952	0.834173	0.451628	0.658155	0.155856
	History of PE	0.15786	0.74106	0.203483	0.0125141	0.40811	0.664258	0.00700642	0.0322404	0.193076	0.991263
	Obesity	0.926088	0.125422	0.243046	0.863234	0.773762	0.0101675	0.257999	0.667273	0.695462	0.322662
	Athma	0.672148	0.336799	0.33034	0.27735	0.635636	0.831621	0.796919	0.140871	0.427103	0.324905
	Anemia	0.956811	0.548105	0.739602	0.316773	0.747416	0.509931	0.263136	0.284095	0.0511717	0.966177
	CHTN	0.405001	0.679383	0.0719068	0.169291	0.612507	0.230365	0.229542	0.659324	0.287613	0.143463
	GDM	0.279355	0.690318	0.558307	0.814224	0.958177	0.931723	0.800941	0.718159	0.0545408	0.261486
Baby	Sex of baby	0.568177	0.348019	0.475172	0.0285725	0.839362	0.623272	0.689352	0.223371	0.767914	0.642209
	Week of gestation	0.346572	0.861175	0.347269	0.163544	0.525076	0.175051	0.8218	0.166812	0.814793	0.393276
	Baby weight	0.250081	0.743419	0.22331	0.324097	0.589013	0.301828	0.366845	0.117151	0.790047	0.292655
After Combat
Catogory	Factor	PC1	PC2	PC3	PC4	PC5	PC6	PC7	PC8	PC9	PC10
Technical	Batch	0.800597	0.93076	0.90461	0.999356	0.991141	0.959491	0.799141	0.999541	0.96602	0.999253
Epitherial / Stromal differentially methylated HpaIIs	Hpa_1553647	0.129576	1.39642e-09	0.0107882	0.161219	0.180135	0.125924	0.63762	0.963167	0.285327	0.412723
	Hpa_210409	0.00016984	0.00054426	0.474297	0.0301688	0.641452	0.977356	0.800506	0.487145	0.609996	0.290047
	Hpa_621984	0.865828	0.355886	0.482942	0.321448	0.044359	0.149385	0.112572	0.108516	0.763752	0.454678
Diagnostic	BP systolic	0.105879	0.832172	0.0128779	0.627808	0.650876	0.102609	0.0455698	0.981848	0.942925	0.420231
	BP diastolic	0.287383	0.737721	0.0490516	0.360256	0.906439	0.350497	0.0989192	0.962594	0.659288	0.389143
	Proteinuria level	0.0505676	0.288637	0.0346526	0.829341	0.0855577	0.849102	0.100194	0.13756	0.423349	0.0831047
Mother	Mother's age	0.271998	0.22823	0.700043	0.163919	0.998641	0.637083	0.984301	0.0369514	0.432396	0.319289
	Race	0.574048	0.0406296	0.483561	0.534977	0.728744	0.434763	0.794321	0.989952	0.127299	0.301186
	First delivery	0.423077	0.913188	0.368068	0.305492	0.747193	0.926389	0.00428613	0.956415	0.143057	0.546535
	NSVD	0.470927	0.312924	0.709632	0.1116	0.65512	0.386868	0.740142	0.969763	0.809913	0.0933043
	MgSO4 treatment	0.137437	0.081828	0.535949	0.506663	0.193429	0.937692	0.299361	0.952427	0.678028	0.800413
	Labetalol	0.542234	0.785722	0.00464853	0.644573	0.412665	0.88464	0.455752	0.797333	0.161442	0.74108
	History of PE	0.335674	0.313543	0.382253	0.355815	0.0950169	0.000241743	0.180279	0.301235	0.412715	0.979888
	Obesity	0.960233	0.513507	0.353148	0.585468	0.599706	0.65829	0.0976515	0.0190646	0.950356	0.353899
	Athma	0.756635	0.693861	0.243807	0.618943	0.926901	0.966533	0.291821	0.679772	0.0169133	0.634122
	Anemia	0.539568	0.0957795	0.687817	0.439661	0.73234	0.671894	0.0446495	0.615857	0.571825	0.559555
	CHTN	0.468558	0.859937	0.123719	0.570537	0.586382	0.59205	0.0606549	0.267611	0.840924	0.267299
	GDM	0.339722	0.627586	0.947422	0.733629	0.635487	0.588569	0.323602	0.288649	0.733866	0.327074
Baby	Sex of baby	0.316928	0.221489	0.446822	0.0167713	0.412449	0.202851	0.411398	0.883467	0.662501	0.833162
	Week of gestation	0.38489	0.975436	0.584561	0.513967	0.852212	0.0454032	0.860888	0.0381146	0.289427	0.390606
	Baby weight	0.290353	0.810389	0.422509	0.576601	0.588211	0.0235988	0.724038	0.0426465	0.467531	0.70683
After cell type specific methylation removal
Catogory	Factor	PC1	PC2	PC3	PC4	PC5	PC6	PC7	PC8	PC9	PC10
Technical	Batch	0.82111	0.981138	0.949879	0.995762	0.996218	0.974822	0.997786	0.999862	0.998275	0.980813
Epitherial / Stromal differentially methylated HpaIIs	Hpa_621984	0.748891	0.621733	0.0379673	0.96467	0.0070849	0.15837	0.488381	0.395998	0.481596	0.817419
Diagnostic	BP systolic	0.156962	0.144671	0.0822631	0.959884	0.719974	0.274409	0.213189	0.398189	0.551846	0.444424
	BP diastolic	0.314588	0.377946	0.0560826	0.671912	0.905432	0.131285	0.504221	0.554507	0.466687	0.835736
	Proteinuria level	0.0305519	0.0454998	0.252169	0.77738	0.189791	0.430201	0.971254	0.0788123	0.28152	0.0349729
Mother	Mother's age	0.355225	0.629811	0.446034	0.0704578	0.523386	0.796399	0.133471	0.369502	0.716706	0.291651
	Race	0.55099	0.733067	0.176626	0.291559	0.73945	0.356674	0.377121	0.620681	0.0566992	0.104568
	First delivery	0.54437	0.573541	0.325062	0.725801	0.835875	0.0100149	0.604341	0.902969	0.241285	0.691353
	NSVD	0.388842	0.522405	0.708068	0.0271847	0.895068	0.391535	0.549469	0.632616	0.41963	0.0455984
	MgSO4 treatment	0.160791	0.307731	0.0431864	0.702277	0.35332	0.228082	0.974566	0.722551	0.362347	0.879235
	Labetalol	0.433278	0.153677	0.0149062	0.163955	0.729135	0.668734	0.697269	0.475698	0.259071	0.562333
	History of PE	0.344042	0.934658	0.519533	0.0345054	0.651135	0.432482	0.000732115	0.246374	0.159865	0.834348
	Obesity	0.863658	0.971112	0.062103	0.61008	0.231601	0.0668377	0.759601	0.189656	0.904675	0.484887
	Athma	0.759956	0.583323	0.300602	0.374957	0.757051	0.40763	0.85323	0.538707	0.0264236	0.370033
	Anemia	0.554758	0.082396	0.490009	0.492779	0.992557	0.0239311	0.566165	0.793837	0.985663	0.284331
	CHTN	0.475189	0.39453	0.198222	0.17913	0.96969	0.100117	0.458064	0.90352	0.800979	0.0846973
	GDM	0.377503	0.75958	0.929039	0.798689	0.546732	0.459622	0.452475	0.240707	0.348395	0.740117
Baby	Sex of baby	0.44666	0.808208	0.612753	0.00618772	0.846903	0.228794	0.541767	0.68169	0.910178	0.215479
	Week of gestation	0.483448	0.727222	0.954112	0.193793	0.311217	0.834293	0.280115	0.070131	0.0992799	0.48046
	Baby weight	0.387211	0.519967	0.869888	0.19102	0.669104	0.917895	0.197898	0.0735517	0.481886	0.40148

## Sheet: Table S2
Supplemental Table 2: a list of differentially expressed genes
Ensemble IDs	Cont_mean	PE_mean	M	Difference	probability	ranking	Chrom†	GeneStart†	GeneEnd†	Official gene symbol
ENSG00000002726	0.666667	6.08824	-3.19099	5.42157	0.811688	-6.29093	7	150824627	150861504	AOC1
ENSG00000023445	1.375	10.8824	-2.98449	9.50735	0.83557	-9.96478	11	102317450	102339403	BIRC3
ENSG00000077420	96.2083	23.3235	2.04438	72.8848	0.81671	72.9135	10	26438203	26567803	APBB1IP
ENSG00000095777	3.5	17.0294	-2.2826	13.5294	0.793185	-13.7206	10	25934267	26212527	MYO3A
ENSG00000099308	13.1667	2.82353	2.22132	10.3431	0.782044	10.579	19	18097793	18151692	MAST
ENSG00000100593	0.75	4.94118	-2.71989	4.19118	0.771084	-4.99638	14	77474394	77498850	ISM2
ENSG00000102755	2.375	14.5294	-2.61298	12.1544	0.845815	-12.4321	13	28300344	28495128	FLT1
ENSG00000104154	10.9583	54.7059	-2.31967	43.7475	0.833475	-43.809	15	45479611	45522807	SLC30A4
ENSG00000116183	0.541667	8.20588	-3.92118	7.66422	0.867338	-8.60906	1	176463171	176845605	PAPPA2
ENSG00000127074	2	15	-2.90689	13	0.85669	-13.321	1	192636138	192660306	RGS13
ENSG00000133710	0.708333	6.23529	-3.13796	5.52696	0.811688	-6.35563	5	148025683	148137289	SPINK5
ENSG00000139767	1.95833	22.0588	-3.49366	20.1005	0.917488	-20.4018	12	118981495	119163051	SRRM4
ENSG00000143546	0.583333	10.0882	-4.11221	9.5049	0.891705	-10.3563	1	153390032	153391188	S100A8
ENSG00000144824	5.91667	26.7647	-2.17747	20.848	0.805488	-20.9614	3	111732497	111976517	PHLDB2
ENSG00000153721	2.16667	10.0294	-2.21069	7.86275	0.764346	-8.16761	6	154159828	154510659	CNKSR3
ENSG00000159335	24.8333	5.64706	2.13671	19.1863	0.801516	19.3049	12	6765516	6770952	PTMS
ENSG00000160179	15.0833	146.294	-3.27785	131.211	0.930716	-131.252	21	42199689	42297244	ABCG1
ENSG00000163220	0.625	6.85294	-3.45479	6.22794	0.84054	-7.122	1	153357854	153361027	S100A9
ENSG00000164675	2.91667	11.7059	-2.00484	8.78922	0.7688	-9.01497	7	123452400	123535077	IQUB
ENSG00000165182	4.125	17.8529	-2.1137	13.7279	0.789227	-13.8897	X	23907801	23939507	CXORF58
ENSG00000167920	1.125	10.0294	-3.15624	8.90441	0.850995	-9.44724	17	40819106	40836274	TMEM99
ENSG00000169429	3.41667	16.1765	-2.24323	12.7598	0.79005	-12.9555	4	73740506	73743716	CXCL8
ENSG00000177699	10.9583	2.02941	2.43289	8.92892	0.782369	9.25444	<NA>	NA	NA	no data
ENSG00000179428	2.66667	12.0588	-2.17698	9.39216	0.776926	-9.64115	7	22725395	22727620	AC073072.5/IL6
ENSG00000185215	1.58333	9.08823	-2.52103	7.5049	0.773737	-7.91702	14	103123442	103137439	TNFAIP2
ENSG00000185479	1.08333	6.61765	-2.61084	5.53431	0.792348	-6.11924	12	52446651	52452126	KRT6B
ENSG00000185565	11.875	2.05882	2.52804	9.81618	0.789658	10.1365	3	115802363	117139389	LSAMP
ENSG00000187961	84.9583	4.64706	4.19237	80.3113	0.973436	80.4206	1	960587	965715	KLHL17
ENSG00000188770	10.0833	2.17647	2.21191	7.90686	0.764346	8.21042	1	203494143	203508864	OPTC
ENSG00000196814	18.7083	4.38235	2.0939	14.326	0.791546	14.4782	9	126326849	126507041	MVB12B
ENSG00000197415	14.6667	72.5294	-2.30602	57.8627	0.823718	-57.9087	3	157259742	157533619	VEPH1
ENSG00000206072	0.541667	103.912	-7.58374	103.37	0.992969	-103.648	18	63647579	63726432	SERPINB11
ENSG00000214999	0.5	7.44118	-3.89553	6.94118	0.853674	-7.95959	<NA>	NA	NA	no data
ENSG00000228113	2.95833	12.9118	-2.12583	9.95343	0.774629	-10.1779	<NA>	NA	NA	AC003991.3
ENSG00000237975	1.33333	42.5	-4.99435	41.1667	0.974606	-41.4685	1	152168125	152445456	FLG-AS1
ENSG00000246740	0.541667	8.61765	-3.99182	8.07598	0.878599	-9.00867	15	41972763	41999094	PLA2G4E-AS1
ENSG00000250604	21.875	4.73529	2.20776	17.1397	0.801162	17.2813	<NA>	NA	NA	no data
ENSG00000253715	1.33333	10.5	-2.97728	9.16667	0.83557	-9.63805	<NA>	NA	NA	no data
ENSG00000255282	3.33333	18.5882	-2.47935	15.2549	0.812293	-15.4551	11	102746968	102836766	WTAPP1
ENSG00000256249	3.25	15.2941	-2.23447	12.0441	0.79005	-12.2496	<NA>	NA	NA	no data
ENSG00000258523	0.625	21.0588	-5.07442	20.4338	0.951978	-21.0545	<NA>	NA	NA	no data
†: GRCh38/hg38

## Sheet: Table S3
Supplemental Table 3: lists of differntially methyalted HpaII sites in each model
Model 1									Model 2									Model 3
HpaII IDs	chr	pos	median methylation value in Cont	median methylation value in PEex	median methylation value in HTNex	p-values	Adjuste p-values (FDR)		HpaII IDs	chr	pos	median methylation value in Cont	median methylation value in PEex	median methylation value in HTNex	p-values	Adjuste p-values (FDR)		HpaII IDs	chr	pos	median methylation value in Cont	median methylation value in PEex	median methylation value in HTNex	p-values	Adjuste p-values (FDR)
7678	chr1	2379188	48.8736	26.5057	30.9717	0.000534045	0.044995		36994	chr1	19181431	0.267023	13.355	-0.720019	0.000405175	0.0327815		7066	chr1	2238059	41.3874	26.4249	42.316	0.000555258	0.0438013
8910	chr1	2785892	19.4357	30.0126	16.8916	0.000407568	0.0346815		45815	chr1	25022154	15.9765	26.1823	28.2255	0.000111672	0.00949514		36994	chr1	19181431	0.267023	13.355	-0.720019	0.000554052	0.0437378
35290	chr1	17934424	43.1304	24.1249	46.9786	0.000456344	0.0386933		46144	chr1	25197654	46.4065	32.6137	54.11	0.000139404	0.0117762		45815	chr1	25022154	15.9765	26.1823	28.2255	0.000239893	0.0199349
61127	chr1	36042283	68.2491	0.554686	5.70294	5.46562e-05	0.00478207		88266	chr1	65880219	56.9691	39.9078	51.2994	0.000395094	0.0320419		46144	chr1	25197654	46.4065	32.6137	54.11	0.00010801	0.00920671
67163	chr1	40768854	25.3405	10.0312	15.1289	1.88987e-05	0.0016567		92668	chr1	77411410	1.67889	27.6307	4.02118	0.000255623	0.021184		61127	chr1	36042283	68.2491	0.554686	5.70294	0.000640446	0.0499655
102330	chr1	97041140	29.3848	12.2286	20.0523	0.000163962	0.0142068		126768	chr1	154719512	4.3375	37.6315	16.2335	0.000157041	0.0132251		92668	chr1	77411410	1.67889	27.6307	4.02118	0.000142103	0.0120339
154332	chr1	201063954	69.8607	48.9185	53.5297	0.000106463	0.00927174		185834	chr1	237851401	47.6903	7.75008	20.3946	0.000148405	0.0125171		126768	chr1	154719512	4.3375	37.6315	16.2335	0.000435933	0.0350932
154715	chr1	201354575	28.3951	39.9883	35.4301	0.000472704	0.0400121		188091	chr1	241773869	10.7062	29.8127	23.3457	0.000566837	0.044929		158168	chr1	204167618	42.2451	25.9041	31.3418	0.000211781	0.0176903
158168	chr1	204167618	42.2451	25.9041	31.3418	8.40878e-05	0.00733834		200701	chr2	6125949	2.34077	13.7432	1.48882	0.000464523	0.0373288		185834	chr1	237851401	47.6903	7.75008	20.3946	0.00023812	0.0197936
174424	chr1	226828532	67.2138	55.7835	48.0428	0.000285274	0.0245003		207237	chr2	12197906	20.963	31.5764	23.8076	0.000240281	0.0199793		188091	chr1	241773869	10.7062	29.8127	23.3457	0.000371093	0.0301312
176345	chr1	228344313	19.0946	29.441	26.8267	0.000502037	0.0423767		265272	chr2	99125003	-0.111038	10.3114	-0.133624	0.000153191	0.0129108		200701	chr2	6125949	2.34077	13.7432	1.48882	0.000234296	0.0194846
202377	chr2	8715638	3.36869	17.6921	2.07362	0.000347749	0.0297722		290689	chr2	131577134	41.7698	29.3009	28.3278	0.000412911	0.0333926		203790	chr2	9906041	35.4653	18.9802	36.1509	0.000515339	0.0409701
293272	chr2	134956902	12.9119	26.5344	12.5293	0.000132392	0.0115005		301548	chr2	154696368	3.44858	31.4953	18.7822	0.00063092	0.0495195		207237	chr2	12197906	20.963	31.5764	23.8076	0.000613561	0.0480328
338501	chr2	222800567	23.5776	0.354421	-1.11298	0.000550846	0.0463658		352567	chr2	238617197	20.5753	48.0989	6.96426	1.69e-05	0.00146898		265272	chr2	99125003	-0.111038	10.3114	-0.133624	0.000342024	0.0279413
348716	chr2	235426583	-0.266888	13.922	12.4769	0.000425759	0.0361899		352751	chr2	238782060	3.73888	14.6631	16.8687	0.000625621	0.049146		290689	chr2	131577134	41.7698	29.3009	28.3278	0.000164912	0.013903
350293	chr2	236773132	2.32398	14.7519	14.7078	0.000127614	0.0110908		416263	chr3	79264225	33.9838	4.34445	49.1314	9.66e-05	0.00824399		332811	chr2	216652571	2.56565	38.8061	29.8257	0.000106681	0.00909917
360649	chr2	242709625	53.4393	24.6643	33.5135	0.000476937	0.0403578		478096	chr3	194916403	58.8882	41.2784	55.4452	0.000283868	0.0234358		347264	chr2	233946317	18.8853	29.6779	37.1595	0.000544618	0.0430429
373342	chr3	14877842	65.7211	54.0806	65.0601	7.7116e-05	0.00673637		593904	chr5	2300264	15.9928	37.7853	16.514	0.000431033	0.0347706		352567	chr2	238617197	20.5753	48.0989	6.96426	4.77e-05	0.00412127
402399	chr3	54541199	4.20335	54.3198	12.5004	0.000351123	0.0300469		610740	chr5	32613011	31.6538	20.6036	23.5411	0.00038544	0.0313287		373300	chr3	14852423	78.7103	68.0286	73.9158	6.58e-05	0.00565682
405664	chr3	58739540	49.7664	-0.27876	0.248858	0.00036836	0.0315022		684039	chr5	170750447	53.3046	7.94088	58.5277	0.000136092	0.0114999		402399	chr3	54541199	4.20335	54.3198	12.5004	6.92e-05	0.00594853
412685	chr3	72226952	60.6362	71.3561	66.911	0.000133351	0.011582		724344	chr6	29591216	1.98594	17.3117	0.708929	2.25e-05	0.00195068		416263	chr3	79264225	33.9838	4.34445	49.1314	0.000284011	0.0234228
452760	chr3	150710070	14.1436	30.3531	24.267	6.27983e-05	0.0054927		769600	chr6	108502107	42.6661	30.5419	33.2011	7.2e-05	0.00618033		478096	chr3	194916403	58.8882	41.2784	55.4452	0.000161158	0.0135972
462980	chr3	173252292	2.71139	31.2225	29.8102	0.000121231	0.0105411		798215	chr6	159126043	1.15687	25.841	12.2463	0.00031248	0.0256815		593904	chr5	2300264	15.9928	37.7853	16.514	9.94e-05	0.00849364
476309	chr3	193678411	31.2922	43.8592	39.6108	0.000471297	0.0399054		837965	chr7	26532962	69.2435	7.47492	66.5968	0.00021957	0.0182962		606041	chr5	21772292	49.7805	12.3412	21.5103	8.82e-05	0.00755051
485806	chr4	1187144	-0.58978	62.425	1.7092	0.000564789	0.04749		888899	chr7	98897151	2.98146	16.0558	2.99662	6.02e-05	0.00518088		628517	chr5	70314236	5.86137	37.1552	42.8425	0.000124805	0.0106069
509447	chr4	24760759	31.9265	15.2743	17.5788	0.000479947	0.0405749		1015557	chr8	126415470	11.9503	26.974	12.0041	0.000542767	0.0431464		684039	chr5	170750447	53.3046	7.94088	58.5277	0.000149944	0.0126724
535610	chr4	83196084	1.16184	11.684	2.42606	0.000495161	0.0418093		1022280	chr8	138800772	50.2948	34.2433	51.9477	0.000102618	0.00874444		690488	chr5	176085924	5.53757	26.1503	11.594	0.000360124	0.0292885
543796	chr4	101551133	23.5432	3.41573	3.52443	0.000155975	0.0135233		1022697	chr8	139601020	48.1501	32.3527	44.3137	0.000163374	0.0137394		724344	chr6	29591216	1.98594	17.3117	0.708929	7.85e-05	0.00672635
606041	chr5	21772292	49.7805	12.3412	21.5103	8.8288e-05	0.0077012		1069603	chr9	74062642	1.08137	13.271	-0.262989	2.34e-06	0.000204509		769600	chr6	108502107	42.6661	30.5419	33.2011	0.000194048	0.0162763
618038	chr5	50218059	16.484	0.861375	0.113276	7.38659e-05	0.00645556		1086099	chr9	97363122	50.8519	27.9488	40.6271	0.000238369	0.0198263		771195	chr6	110736866	7.19579	25.1961	24.1974	4.41e-05	0.00381059
629421	chr5	71740013	67.9383	10.4368	19.1104	0.000208576	0.0180124		1107759	chr9	126979182	3.22758	26.4178	2.30884	0.000302727	0.0249137		817011	chr7	1682775	6.19317	16.8725	43.6449	0.00058487	0.0459713
674820	chr5	153991074	50.5984	62.2831	54.7989	0.00033607	0.0287949		1113783	chr9	130859419	11.8069	21.9963	13.7522	0.000264772	0.0219089		820295	chr7	2691162	21.7027	36.6401	32.9477	0.000383562	0.0310789
767440	chr6	106056668	25.0685	44.2284	49.0778	0.000485245	0.0410037		1126228	chr9	136714537	0.885507	16.3316	0.339516	1.18e-05	0.00102876		837965	chr7	26532962	69.2435	7.47492	66.5968	0.000330686	0.0270474
806515	chr6	168455561	30.9447	3.18645	3.32188	0.000108491	0.00944381		1130510	chr9	138264460	3.11492	22.5643	0.474846	0.000246342	0.0204584		888106	chr7	98311329	7.52839	30.8693	54.8724	0.000313737	0.0257344
821192	chr7	3118128	43.8481	23.7407	28.0177	0.000274378	0.023583		1133689	chr9	139249631	19.0573	30.5015	17.2912	0.00063331	0.0496357		888899	chr7	98897151	2.98146	16.0558	2.99662	0.000160118	0.0135155
847862	chr7	41738336	28.8358	17.0992	20.4823	0.000447439	0.0379618		1133691	chr9	139249715	19.0573	30.5015	17.2912	0.00063331	0.0496357		937817	chr7	158863700	0.193408	16.4496	0.632063	0.000344323	0.0281081
870256	chr7	72325042	-0.220838	24.1417	19.6947	0.000573225	0.0481549		1133692	chr9	139249757	19.0573	30.5015	17.2912	0.00063331	0.0496357		975072	chr8	43132183	39.0232	54.8199	48.477	0.000337118	0.027557
872970	chr7	73600410	3.68124	40.3333	1.49187	0.000308026	0.0264336		1133693	chr9	139249799	19.0573	30.5015	17.2912	0.00063331	0.0496357		1022280	chr8	138800772	50.2948	34.2433	51.9477	0.00015489	0.0130843
883605	chr7	90576005	0.91116	13.3805	1.82661	0.000386981	0.0330326		1133694	chr9	139249841	19.0573	30.5015	17.2912	0.00063331	0.0496357		1022697	chr8	139601020	48.1501	32.3527	44.3137	0.000427455	0.0344412
893801	chr7	101267877	37.3603	57.4421	45.9114	0.000231278	0.0199383		1133695	chr9	139249883	19.0573	30.5015	17.2912	0.00063331	0.0496357		1026803	chr8	142592807	20.7616	40.2418	36.868	0.000427185	0.0344297
936828	chr7	158263086	20.2087	1.74311	10.6485	0.00040029	0.034094		1133696	chr9	139249925	19.0573	30.5015	17.2912	0.00063331	0.0496357		1045789	chr9	16625606	-0.368683	52.2353	49.6516	4.01e-05	0.00347484
947989	chr8	9194615	5.13665	62.4474	67.0756	0.000276161	0.0237326		1136709	chr9	139925890	2.81201	40.696	1.45781	1.81e-05	0.00156938		1057156	chr9	36835814	27.4103	39.4872	31.0822	0.000202702	0.0169631
949173	chr8	10466864	13.4468	2.81104	11.3733	0.000374772	0.0320406		1243103	chr10	132823073	1.72564	21.7856	1.31012	0.000282205	0.0233091		1069541	chr9	73881301	2.03	29.9243	1.56192	0.000560978	0.0442143
957213	chr8	21580589	4.59002	16.3446	15.5939	0.000464459	0.0393508		1245985	chr10	134265929	5.8633	22.2548	13.6235	0.000264852	0.0219122		1069603	chr9	74062642	1.08137	13.271	-0.262989	8.51e-06	0.000743257
963237	chr8	27528703	63.3735	45.2954	44.2959	0.000169823	0.0147099		1252859	chr11	729207	11.389	34.2972	10.5561	0.000463178	0.0372261		1075813	chr9	85323373	26.6651	37.8189	34.9411	0.000400067	0.0323539
963800	chr8	28197208	35.0957	47.3836	56.214	0.000250914	0.0216037		1260358	chr11	3145997	25.0219	39.7718	50.8422	0.00049055	0.0392642		1080318	chr9	91424566	1.89201	11.9963	8.4831	0.000141926	0.0120208
963849	chr8	28229898	19.2597	2.57633	1.58568	0.000173693	0.015038		1276787	chr11	30409848	18.1787	2.19932	17.7233	1.02e-06	8.91e-05		1113783	chr9	130859419	11.8069	21.9963	13.7522	0.000315546	0.0258711
1026803	chr8	142592807	20.7616	40.2418	36.868	9.6144e-05	0.00837844		1286005	chr11	45824648	35.2352	21.5146	23.4996	0.000291407	0.0240292		1126228	chr9	136714537	0.885507	16.3316	0.339516	1.73e-05	0.00150656
1026833	chr8	142607115	60.6642	33.6397	42.25	0.000391937	0.0334138		1333753	chr11	102791157	6.1151	25.8719	-0.738946	4.8e-05	0.00414563		1128109	chr9	137288059	1.97908	19.5291	11.0975	0.000134064	0.0113708
1045789	chr9	16625606	-0.368683	52.2353	49.6516	0.000287448	0.0246831		1342278	chr11	117313773	16.1338	30.2606	33.6767	0.000612482	0.0481831		1130510	chr9	138264460	3.11492	22.5643	0.474846	2.67e-05	0.00231866
1069541	chr9	73881301	2.03	29.9243	1.56192	0.000209898	0.0181208		1358383	chr11	134254101	2.59714	18.9712	1.44752	1.72e-05	0.00149814		1133047	chr9	139070851	57.513	47.1934	53.3283	0.000330543	0.0270398
1121017	chr9	134151464	31.3401	44.185	43.7353	0.00039827	0.0339326		1589347	chr14	106110761	6.88564	19.7597	2.80653	0.000604609	0.047605		1136709	chr9	139925890	2.81201	40.696	1.45781	6.45e-05	0.00554915
1126511	chr9	136808960	17.0955	1.17283	0.876858	0.000245225	0.0211173		1589961	chr14	106365329	19.6166	31.3373	24.7347	3.72e-05	0.00322108		1177443	chr10	47638124	7.51306	22.7695	11.5819	0.000424802	0.0342512
1128174	chr9	137303853	74.4477	60.4803	74.589	0.000163387	0.0141592		1611864	chr15	43941199	26.7668	57.8073	44.1172	1.51e-05	0.00131747		1245985	chr10	134265929	5.8633	22.2548	13.6235	0.000263551	0.0218178
1139638	chr9	140617965	13.9391	27.4859	23.532	0.000478699	0.0404818		1629108	chr15	66943046	12.2194	36.1177	2.69911	0.0005583	0.0443038		1276787	chr11	30409848	18.1787	2.19932	17.7233	3.72e-06	0.000325403
1139639	chr9	140618002	13.9391	27.4859	23.532	0.000478699	0.0404818		1646573	chr15	83935683	8.22272	50.6575	0.278272	6.73e-05	0.00578212		1307976	chr11	67200943	23.9475	3.00256	35.5596	0.000275796	0.0227728
1154459	chr10	13726468	8.42467	64.8103	54.6643	0.000143979	0.0124912		1729980	chr16	66949983	-2.19442	7.88454	-1.29851	0.000583179	0.0460971		1333753	chr11	102791157	6.1151	25.8719	-0.738946	0.000163827	0.0138178
1167846	chr10	31966824	59.6715	9.70174	44.2678	0.000160617	0.0139213		1737799	chr16	72039556	34.3999	24.1039	36.4144	0.000517898	0.0413199		1358383	chr11	134254101	2.59714	18.9712	1.44752	3.19e-05	0.00276539
1198894	chr10	79935115	16.4506	29.9469	23.9612	0.000130491	0.0113372		1739164	chr16	73649081	58.4659	41.8671	56.6219	0.000251046	0.0208268		1370754	chr12	9561501	18.0786	2.04353	15.6407	0.0003935	0.0318499
1220158	chr10	105339956	1.31327	23.704	3.2349	0.000129006	0.01121		1740149	chr16	74755727	1.39588	15.1367	0.469552	9.85e-05	0.00840318		1400497	chr12	56323340	5.8429	56.7617	-0.000406101	0.000414707	0.0334931
1237842	chr10	127887198	5.17809	35.2283	40.0522	8.30838e-05	0.00725188		1758022	chr16	88465917	0.621656	11.5753	0.906796	0.000109134	0.00928665		1448883	chr12	124526759	23.4006	37.0054	35.6518	0.000626479	0.0489773
1251251	chr11	382272	7.74403	34.5693	6.77084	1.24742e-05	0.00109369		1768844	chr17	1627346	5.89675	19.1042	5.98965	0.000259478	0.0214904		1511774	chr13	110023107	14.7441	4.2929	3.26203	0.000148482	0.0125527
1252814	chr11	721429	3.25598	16.8037	9.2426	0.000465835	0.0394551		1775002	chr17	4621235	2.39657	26.2639	3.57734	0.000101836	0.00867914		1512980	chr13	111156303	57.9486	45.3793	52.2694	0.000529649	0.0419814
1284876	chr11	44854163	5.93727	30.4655	33.6734	0.000119644	0.0104047		1817990	chr17	40464905	35.3711	66.323	4.76013	0.000636108	0.0498121		1518663	chr13	114261946	4.5739	16.5214	4.71134	0.000486674	0.0388515
1314453	chr11	70442561	2.05566	16.7464	1.8552	7.92766e-05	0.00692179		1854470	chr17	73035588	18.6704	4.46354	-0.511651	0.000293262	0.0241785		1589347	chr14	106110761	6.88564	19.7597	2.80653	0.000483769	0.0386421
1320915	chr11	75911614	1.98404	38.299	4.46212	0.000264985	0.0228045		1876445	chr17	81045560	40.7647	30.6666	50.8407	0.000398973	0.0323181		1589469	chr14	106147492	1.97989	15.9382	11.1819	0.000333491	0.0272687
1358289	chr11	134212403	43.2435	22.0807	23.4134	0.000273498	0.0235112		1925637	chr18	77398546	59.7324	46.7849	52.3952	0.000129661	0.0109701		1589961	chr14	106365329	19.6166	31.3373	24.7347	2.61e-05	0.00227038
1370754	chr12	9561501	18.0786	2.04353	15.6407	2.77624e-05	0.00243294		1958071	chr19	10148443	12.1359	22.5153	17.6032	0.000541941	0.043087		1611864	chr15	43941199	26.7668	57.8073	44.1172	2.35e-05	0.00204112
1415062	chr12	83526363	12.4901	1.11099	0.851497	3.5028e-05	0.00306866		1967059	chr19	14038722	11.6934	43.3871	9.79372	0.000499733	0.0399523		1637802	chr15	75401875	1.18706	20.9335	17.7741	0.000467287	0.0374242
1438663	chr12	117580358	43.9914	23.343	29.149	0.000119087	0.0103579		1983079	chr19	22790782	15.6404	42.473	29.734	0.000347383	0.0283876		1646573	chr15	83935683	8.22272	50.6575	0.278272	0.000225289	0.0187699
1460821	chr12	133016003	55.0308	0.35365	2.97246	0.000394872	0.0336483		1986614	chr19	30243483	33.1927	20.2992	30.0842	0.000114113	0.00969669		1675232	chr16	2792897	4.47653	23.7952	16.0367	0.000475832	0.0380471
1472228	chr13	28711178	41.5032	67.4642	56.31	0.000331449	0.0284034		1993706	chr19	35617778	66.1541	55.9696	65.0923	0.000309054	0.025419		1683515	chr16	8573173	13.7089	25.9062	34.5102	0.000270709	0.0223765
1475810	chr13	33555086	33.6399	23.2533	18.3055	0.000581443	0.0488227		2013728	chr19	46897475	45.4597	64.4487	55.2892	0.000105863	0.00901531		1706585	chr16	29312828	0.581201	10.7797	-0.0625863	1.89e-05	0.00164852
1512980	chr13	111156303	57.9486	45.3793	52.2694	0.00015372	0.0133299		2024572	chr19	51230419	52.7319	3.10684	10.9153	0.000363505	0.0296429		1722205	chr16	55900008	1.3694	18.5739	25.3913	0.000573064	0.0451277
1522117	chr14	21026079	8.06128	18.1191	14.9046	7.72833e-05	0.00674883		2072453	chr20	42533093	56.0929	45.3419	54.5135	0.000148586	0.0125305		1740149	chr16	74755727	1.39588	15.1367	0.469552	7.56e-05	0.00649302
1525417	chr14	24027961	15.6235	0.562874	0.563363	0.000115169	0.0100187		2101891	chr21	9483708	5.27726	41.8252	16.874	0.000129279	0.0109411		1758022	chr16	88465917	0.621656	11.5753	0.906796	0.000230752	0.0192045
1527979	chr14	29120657	31.9913	48.9817	38.82	0.000475234	0.04022		2123801	chr21	44465303	8.20569	24.7244	21.9027	5.78e-05	0.00497618		1762713	chr16	89680192	16.6177	32.801	32.3598	0.000343093	0.0280244
1557714	chr14	75768460	0.539701	33.9313	2.53734	0.000484986	0.0409882		2125190	chr21	45077944	2.86717	23.4431	1.69746	0.000456496	0.0367146		1775002	chr17	4621235	2.39657	26.2639	3.57734	0.000187363	0.0157349
1573562	chr14	97155634	16.3443	31.4431	20.962	0.000392514	0.0334578		2144423	chr22	23409190	17.7484	29.9492	8.05761	0.000329617	0.0270127		1811692	chr17	36622856	65.366	43.1725	41.7405	0.000286746	0.0236376
1585030	chr14	104741891	10.071	62.2132	58.3272	0.000318374	0.027313		2153948	chr22	30675455	8.51351	58.4248	47.3562	0.000104281	0.00888195		1925637	chr18	77398546	59.7324	46.7849	52.3952	0.000232678	0.0193589
1597386	chr15	28300922	2.59717	19.2837	9.70297	0.000277184	0.0238139		2162888	chr22	37880097	33.3103	46.3933	40.7616	0.000354299	0.0289354		1928896	chr19	609253	2.21554	16.5945	16.5198	0.00022974	0.0191232
1656290	chr15	93809651	55.7336	0.891214	0.796619	7.48919e-05	0.00654418		2174871	chr22	43814645	28.422	49.0525	4.68501	9.7e-06	0.000846396		1932406	chr19	1233565	45.0351	3.76027	24.9615	0.000441459	0.0355223
1683515	chr16	8573173	13.7089	25.9062	34.5102	9.35726e-05	0.00815825		2175442	chr22	44282129	11.8072	1.50822	0.996257	0.000393504	0.0319224		1979868	chr19	19652597	18.3457	37.0166	21.6408	0.000250853	0.0208203
1705869	chr16	28996654	5.34359	33.3075	5.31585	0.0002011	0.0173806		2177445	chr22	45281329	38.2738	23.3521	42.0103	0.000587845	0.046419		1986614	chr19	30243483	33.1927	20.2992	30.0842	0.000297962	0.0245104
1706585	chr16	29312828	0.581201	10.7797	-0.0625863	0.000451676	0.0383154		2180855	chr22	46811848	39.4396	27.7732	39.0706	0.000348613	0.0284839		1993706	chr19	35617778	66.1541	55.9696	65.0923	9.23e-05	0.0078913
1722205	chr16	55900008	1.3694	18.5739	25.3913	0.00058685	0.049254											2013728	chr19	46897475	45.4597	64.4487	55.2892	0.00034583	0.0282208
1724723	chr16	57864722	22.1784	32.7596	15.9453	0.000214077	0.0184787											2032391	chr19	55816735	7.04638	18.3882	2.48757	0.000526306	0.0417528
1727860	chr16	63357128	2.34127	16.7894	5.29054	0.000173609	0.0150331											2050537	chr20	17617260	39.0614	25.0161	24.2878	0.000586149	0.0460651
1761772	chr16	89334620	21.0181	39.0756	35.6004	0.000108985	0.00948538											2059674	chr20	30866379	1.78928	16.8095	1.52434	2.89e-05	0.00251273
1762713	chr16	89680192	16.6177	32.801	32.3598	8.35796e-06	0.000732914											2072453	chr20	42533093	56.0929	45.3419	54.5135	0.000455861	0.0365892
1783146	chr17	9082972	16.9601	5.61388	6.58755	6.45536e-05	0.00564442											2093239	chr20	60431997	3.44746	34.7294	22.2174	0.000311331	0.0255485
1860765	chr17	75806606	34.3724	7.56355	14.1707	0.000216491	0.0186841											2098216	chr20	61938769	12.2197	25.7259	27.5762	3.01e-05	0.00261541
1862559	chr17	76607474	28.738	8.2298	11.9834	0.000319269	0.0273768											2101891	chr21	9483708	5.27726	41.8252	16.874	0.000418641	0.0337909
1871970	chr17	79801433	11.6938	0.711684	0.0533379	0.000527023	0.0444239											2123801	chr21	44465303	8.20569	24.7244	21.9027	0.000135716	0.0115073
1910500	chr18	55910922	24.4011	11.1046	15.2997	7.56306e-05	0.00660767											2127238	chr21	45773336	17.0878	37.4377	15.9909	0.000252458	0.0209439
1931528	chr19	1074990	29.9443	45.5005	35.3508	0.000503969	0.0425332											2153948	chr22	30675455	8.51351	58.4248	47.3562	0.000225675	0.0187992
1932406	chr19	1233565	45.0351	3.76027	24.9615	0.000267323	0.0229984											2162888	chr22	37880097	33.3103	46.3933	40.7616	0.000456246	0.0365942
1951940	chr19	6854108	33.137	16.4826	24.0697	0.00023147	0.0199516											2174871	chr22	43814645	28.422	49.0525	4.68501	3.58e-05	0.00310586
1968375	chr19	14501830	11.4318	0.993802	0.822126	0.000398493	0.0339462											2175442	chr22	44282129	11.8072	1.50822	0.996257	0.000309342	0.0253968
1974057	chr19	17488226	52.3573	66.6085	68.7725	0.000174134	0.0150714
1974453	chr19	17637931	1.75192	22.6756	0.343703	0.00032029	0.0274601
1979868	chr19	19652597	18.3457	37.0166	21.6408	0.000292593	0.025121
1985611	chr19	29372859	6.23603	22.6565	16.7803	9.22789e-05	0.00804803
1986850	chr19	30347159	14.2825	34.219	24.253	0.000550909	0.0463658
1993982	chr19	35761388	43.6157	-0.278712	12.758	5.05033e-05	0.00442085
1994519	chr19	36038747	52.8472	37.2618	39.8421	0.000480481	0.0406137
2007166	chr19	42818734	17.7568	30.476	33.1301	0.000186876	0.0161639
2012955	chr19	46387873	0.508208	18.2379	2.14939	0.000426886	0.0362801
2050866	chr20	17853166	37.971	59.5976	63.5259	0.000358256	0.0306477
2084400	chr20	52279376	2.59663	24.7038	26.7596	0.000466874	0.039537
2098216	chr20	61938769	12.2197	25.7259	27.5762	3.83209e-06	0.000336092
2119860	chr21	41755374	10.9794	25.5115	16.3205	0.000559486	0.0470659
2122649	chr21	43892334	39.605	-0.261191	-2.50712	0.000112623	0.00979881
2127238	chr21	45773336	17.0878	37.4377	15.9909	0.000406755	0.0346176
2136298	chr22	18757581	34.9833	45.3702	37.0222	0.000388537	0.0331395
2139761	chr22	20362614	34.9833	45.3702	37.0222	0.000388537	0.0331395
2140171	chr22	20619956	34.9833	45.3702	37.0222	0.000388537	0.0331395
2147314	chr22	25028556	34.9833	45.3702	37.0222	0.000388537	0.0331395
2177357	chr22	45236815	13.8182	0.48204	0.989196	0.000200612	0.0173411
2187242	chr22	50033705	52.4256	36.7014	46.6067	0.000494588	0.0417673
2188718	chr22	50522184	28.2493	49.0344	35.2513	0.000508189	0.0428827
2188938	chr22	50614985	27.3095	45.1633	26.4264	0.000136222	0.0118295
2190051	chr22	50883559	7.00681	45.0987	11.162	0.000360043	0.0307957

## Sheet: Table S4
Supplemental Table 4 : a list of differentially methylated HpaII sites with previously reported Infinium HumanMethylation450 BeadChip differentially methylated probes
Hpa_chr	Hpa_start	Hpa_end	Hpa_ID	450k_chr	450k_start	450k_end	cgID	Gene	Strand	TSS	TES	Model	PubMed IDs
chr6	110736864	110736868	771195	chr6	110736864	110736865	cg06413398	218	+	110736864	110736865	Model 3	PMID:23697701 PMCID:PMC4054827
chr17	4621233	4621237	1775002	chr17	4621234	4621235	cg07971820	792	-	4621234	4621235	Model 2/Model 3	PMID:25866590 PMCID:PMC4393626
chr14	24027959	24027963	1525417	chr14	24027959	24027960	cg08222609	935	+	24027959	24027960	Model 1
chr19	17488224	17488228	1974057	chr19	17488225	17488226	cg09904304	342	-	17488225	17488226	Model 1	PMID:25282492 PMCID:PMC4287518
chr11	45824646	45824650	1286005	chr11	45824646	45824647	cg17066254	894	+	45824646	45824647	Model 2	PMID:23697701 PMCID:PMC4054827
chr6	106056666	106056670	767440	chr6	106056666	106056667	cg17947364	931	+	106056666	106056667	Model 1	PMID:25854584 PMCID:PMC4552898
chr19	19652595	19652599	1979868	chr19	19652595	19652596	cg25627242	301	+	19652595	19652596	Model 1/Model 3	PMID:25271306 PMCID:PMC4317171

## Sheet: Table S5
Supplemental Table 5: a list of variably methylated HpaIIs
HpaII_ID	chr	pos	row_pval	RatioVariance	FDR_pval
35	chr1	16083	4.56459e-10	56.559	4.41832e-08
124	chr1	135000	5.1344e-10	55.5956	4.41832e-08
156	chr1	137666	5.1344e-10	55.5956	4.41832e-08
216	chr1	326470	5.1344e-10	55.5956	4.41832e-08
466	chr1	663154	5.1344e-10	55.5956	4.41832e-08
2038	chr1	1070030	5.1344e-10	55.5956	4.41832e-08
2614	chr1	1158911	5.81173e-11	76.3506	7.33391e-09
2866	chr1	1197987	5.1344e-10	55.5956	4.41832e-08
3914	chr1	1417294	5.1344e-10	55.5956	4.41832e-08
3969	chr1	1426322	8.77642e-10	51.4044	6.97134e-08
4120	chr1	1458187	4.68403e-12	109.948	6.89999e-10
4280	chr1	1482492	1.6405e-10	65.6591	1.8947e-08
4977	chr1	1635815	9.04963e-10	51.1743	7.16576e-08
5178	chr1	1689053	5.1344e-10	55.5956	4.41832e-08
6193	chr1	2013801	9.39267e-10	50.8964	7.42122e-08
6305	chr1	2039176	5.1344e-10	55.5956	4.41832e-08
6316	chr1	2041120	5.1344e-10	55.5956	4.41832e-08
6445	chr1	2085752	3.35154e-12	115.395	5.01161e-10
6964	chr1	2214309	2.04481e-12	123.926	3.12625e-10
7391	chr1	2319364	5.1344e-10	55.5956	4.41832e-08
7764	chr1	2396105	5.39818e-10	55.1902	4.60144e-08
8039	chr1	2452236	8.77642e-10	51.4044	6.97134e-08
8632	chr1	2702513	1.95399e-12	124.742	2.9937e-10
9935	chr1	3058137	1.06117e-09	49.9951	8.29025e-08
11319	chr1	3417579	6.21463e-10	54.0659	5.21514e-08
11408	chr1	3438299	5.1344e-10	55.5956	4.41832e-08
12738	chr1	3808428	1.82324e-10	64.6572	2.08259e-08
13518	chr1	4560510	3.13399e-10	59.7493	3.4044e-08
14536	chr1	5483985	4.70408e-10	56.311	4.41832e-08
14862	chr1	5772215	8.77642e-10	51.4044	6.97134e-08
15023	chr1	5844974	6.96021e-12	103.832	1.00161e-09
15500	chr1	6071948	1.40599e-12	130.804	2.18274e-10
17551	chr1	6727230	2.02949e-13	172.86	3.38965e-11
17790	chr1	6846949	2.43987e-11	86.5939	3.27949e-09
18461	chr1	7435689	3.18306e-10	59.6141	3.45369e-08
19281	chr1	7863869	8.2791e-10	51.845	6.76785e-08
20431	chr1	8614822	5.1344e-10	55.5956	4.41832e-08
20432	chr1	8614857	5.1344e-10	55.5956	4.41832e-08
21585	chr1	9365289	5.7911e-11	76.3901	7.31211e-09
21850	chr1	9477344	7.46133e-10	52.6398	6.16407e-08
21947	chr1	9535204	5.1344e-10	55.5956	4.41832e-08
22520	chr1	9776454	2.27818e-13	170.024	3.78568e-11
22580	chr1	9791365	8.77642e-10	51.4044	6.97134e-08
22620	chr1	9809528	6.37268e-13	146.605	1.01784e-10
23608	chr1	10469296	5.1344e-10	55.5956	4.41832e-08
23899	chr1	10673698	8.66862e-11	72.0425	1.05996e-08
23904	chr1	10676584	1.4321e-10	66.9704	1.68043e-08
25662	chr1	11430518	0	640.301	0
26231	chr1	11733640	5.7863e-10	54.6332	4.88895e-08
26649	chr1	11900653	1.29367e-09	48.565	9.93821e-08
26901	chr1	12008476	8.77642e-10	51.4044	6.97134e-08
26909	chr1	12010540	2.3092e-10	62.4696	2.57341e-08
27688	chr1	12507059	5.1344e-10	55.5956	4.41832e-08
27700	chr1	12526694	5.1344e-10	55.5956	4.41832e-08
28082	chr1	12782450	1.75016e-10	65.0435	2.00802e-08
29373	chr1	14097794	5.1344e-10	55.5956	4.41832e-08
30522	chr1	15309278	1.96065e-12	124.679	3.0032e-10
31471	chr1	15895090	1.24908e-09	48.8153	9.62261e-08
31793	chr1	16057711	1.90914e-12	125.16	2.92704e-10
32224	chr1	16255020	2.32672e-11	87.1918	3.13642e-09
32463	chr1	16360947	1.02999e-09	50.2139	8.07173e-08
32730	chr1	16474983	4.88276e-12	109.291	7.17335e-10
32966	chr1	16560108	5.1344e-10	55.5956	4.41832e-08
32967	chr1	16560189	8.77642e-10	51.4044	6.97134e-08
34122	chr1	17285115	8.54872e-14	195.77	1.47411e-11
37058	chr1	19209628	5.1344e-10	55.5956	4.41832e-08
38811	chr1	20455144	7.41185e-13	143.457	1.17806e-10
39068	chr1	20677129	1.14623e-09	49.4337	8.89631e-08
39669	chr1	21048335	1.47331e-11	93.1572	2.03338e-09
41167	chr1	22018855	6.1684e-13	147.296	9.87142e-11
42197	chr1	22544814	5.32346e-10	55.3027	4.548e-08
43377	chr1	23408290	2.82209e-10	60.6697	3.08868e-08
44682	chr1	24228175	5.1344e-10	55.5956	4.41832e-08
44817	chr1	24310044	2.16315e-10	63.0672	2.42594e-08
45766	chr1	24978001	2.58149e-12	119.827	3.90297e-10
46907	chr1	25679591	4.06386e-12	112.227	6.01487e-10
48193	chr1	26511560	2.22045e-16	449.359	4.59293e-14
49783	chr1	27362186	5.1344e-10	55.5956	4.41832e-08
50669	chr1	27860216	3.43626e-10	58.9522	3.70445e-08
51675	chr1	28476578	5.1344e-10	55.5956	4.41832e-08
53124	chr1	29297111	8.77642e-10	51.4044	6.97134e-08
53499	chr1	29542563	5.1344e-10	55.5956	4.41832e-08
55343	chr1	31408947	2.60585e-11	85.7718	3.48753e-09
55361	chr1	31422376	2.60585e-11	85.7718	3.48753e-09
56286	chr1	32100890	5.1344e-10	55.5956	4.41832e-08
56981	chr1	32498935	8.28784e-11	72.5144	1.01625e-08
57085	chr1	32568198	5.1344e-10	55.5956	4.41832e-08
57131	chr1	32591862	1.6831e-13	177.595	2.83427e-11
57218	chr1	32659712	8.77642e-10	51.4044	6.97134e-08
58728	chr1	33486891	1.14724e-11	96.592	1.60985e-09
59359	chr1	33958895	5.1344e-10	55.5956	4.41832e-08
59361	chr1	33961045	8.77642e-10	51.4044	6.97134e-08
59474	chr1	34092066	4.62765e-10	56.4458	4.41832e-08
59976	chr1	34822805	2.95237e-11	84.2336	3.93199e-09
60221	chr1	35227520	8.77642e-10	51.4044	6.97134e-08
61097	chr1	36031179	1.65136e-10	65.5961	1.90455e-08
62134	chr1	36734010	1.38556e-13	182.635	2.35322e-11
62470	chr1	36907503	5.1344e-10	55.5956	4.41832e-08
63363	chr1	37818579	1.46112e-10	66.7751	1.70865e-08
63661	chr1	38049019	3.9859e-10	57.6895	4.22822e-08
63670	chr1	38058769	8.77642e-10	51.4044	6.97134e-08
64025	chr1	38281704	5.1344e-10	55.5956	4.41832e-08
64368	chr1	38489395	5.1344e-10	55.5956	4.41832e-08
64799	chr1	38984133	4.37796e-10	56.9048	4.41832e-08
67083	chr1	40701712	9.9066e-10	50.501	7.78964e-08
68074	chr1	41483693	7.4607e-11	73.6307	9.21911e-09
68090	chr1	41493889	1.4011e-12	130.872	2.1767e-10
68861	chr1	42196937	9.1095e-10	51.1249	7.2123e-08
70099	chr1	43529768	5.13649e-11	77.7319	6.55773e-09
70250	chr1	43689434	8.77642e-10	51.4044	6.97134e-08
71106	chr1	44317426	8.77642e-10	51.4044	6.97134e-08
71421	chr1	44488873	3.48923e-10	58.8208	3.7558e-08
71620	chr1	44685916	6.00897e-11	75.9816	7.55512e-09
71731	chr1	44810249	1.55337e-10	66.1828	1.80812e-08
72034	chr1	45071572	5.1344e-10	55.5956	4.41832e-08
72128	chr1	45123949	2.36984e-10	62.2341	2.63471e-08
73369	chr1	46083194	3.85914e-12	113.068	5.72741e-10
74136	chr1	46751556	6.06759e-12	105.912	8.81109e-10
74436	chr1	46904209	1.1255e-09	49.5661	8.74268e-08
78064	chr1	52256401	6.45322e-11	75.1986	8.07641e-09
79205	chr1	53320241	2.43494e-12	120.841	3.6925e-10
79533	chr1	53575124	5.95652e-11	76.0783	7.49206e-09
80799	chr1	54577261	1.18513e-10	68.8403	1.41603e-08
81094	chr1	54767454	1.3479e-10	67.5635	1.59219e-08
81837	chr1	55224464	5.1344e-10	55.5956	4.41832e-08
82503	chr1	55959210	8.77642e-10	51.4044	6.97134e-08
82550	chr1	56110655	3.33795e-10	59.2024	3.60322e-08
82741	chr1	56723377	6.85609e-11	74.5401	8.54628e-09
85299	chr1	61807710	8.09937e-11	72.7572	9.9463e-09
85610	chr1	62288413	2.89768e-13	164.226	4.77388e-11
85664	chr1	62402127	7.30651e-11	73.8543	9.04739e-09
85974	chr1	62730322	5.59552e-13	149.377	9.00974e-11
87677	chr1	65145628	1.82845e-11	90.2895	2.4977e-09
88467	chr1	66333978	5.1344e-10	55.5956	4.41832e-08
88620	chr1	66812722	4.8327e-10	56.0896	4.41832e-08
88667	chr1	66911872	5.1344e-10	55.5956	4.41832e-08
89385	chr1	68210277	5.41773e-10	55.1611	4.6151e-08
89501	chr1	68449508	1.40938e-10	67.1264	1.6573e-08
90976	chr1	72400951	2.16152e-10	63.0741	2.42453e-08
90983	chr1	72421710	8.16279e-10	51.9525	6.6853e-08
91315	chr1	73570590	3.94873e-10	57.7685	4.19605e-08
92461	chr1	76836161	3.81565e-10	58.0582	4.06919e-08
92530	chr1	77080499	5.1344e-10	55.5956	4.41832e-08
93002	chr1	78099969	5.1344e-10	55.5956	4.41832e-08
93148	chr1	78276424	1.57487e-11	92.2626	2.16397e-09
93802	chr1	79976109	4.27023e-11	79.8436	5.53059e-09
94167	chr1	81224777	5.1344e-10	55.5956	4.41832e-08
94685	chr1	82432118	7.80662e-10	52.2927	6.42336e-08
94982	chr1	83376344	5.21575e-10	55.4681	4.4798e-08
95014	chr1	83454629	6.6916e-10	53.4846	5.58816e-08
95187	chr1	84074929	5.1344e-10	55.5956	4.41832e-08
95804	chr1	85428371	2.21049e-10	62.8685	2.47394e-08
96973	chr1	87512363	2.19913e-12	122.632	3.35356e-10
97329	chr1	88088957	5.78444e-11	76.4028	7.30652e-09
97597	chr1	88876230	3.5205e-11	82.1113	4.62831e-09
98074	chr1	89935046	1.61221e-10	65.8256	1.86764e-08
98790	chr1	91215072	2.37588e-14	235.242	4.24227e-12
99176	chr1	91952591	3.19352e-10	59.5856	3.46331e-08
100866	chr1	94246964	8.77642e-10	51.4044	6.97134e-08
101933	chr1	95902562	2.22045e-16	460	4.59293e-14
101966	chr1	95995923	1.24345e-14	258.188	2.25098e-12
103047	chr1	99237573	1.29174e-10	67.9831	1.53138e-08
104929	chr1	104160996	4.52738e-10	56.6267	4.41832e-08
106076	chr1	107804579	3.58654e-10	58.5852	3.84555e-08
106339	chr1	108544301	5.1344e-10	55.5956	4.41832e-08
106837	chr1	109315425	5.1344e-10	55.5956	4.41832e-08
107378	chr1	109777945	5.1344e-10	55.5956	4.41832e-08
107426	chr1	109794875	5.1344e-10	55.5956	4.41832e-08
107467	chr1	109811136	9.71099e-11	70.8633	1.17661e-08
109349	chr1	111699884	1.07336e-12	135.997	1.68556e-10
112878	chr1	116043518	2.22045e-16	472.703	4.59293e-14
112914	chr1	116154871	6.21725e-15	285.67	1.14353e-12
112974	chr1	116225545	2.5931e-10	61.4228	2.85525e-08
113502	chr1	117035948	7.74936e-13	142.537	1.22962e-10
113503	chr1	117036468	1.99488e-10	63.8156	2.25931e-08
113591	chr1	117127421	1.11955e-12	135.173	1.75429e-10
113609	chr1	117150628	2.80242e-12	118.415	4.22042e-10
113882	chr1	117458968	5.1344e-10	55.5956	4.41832e-08
117972	chr1	145927653	8.77642e-10	51.4044	6.97134e-08
118565	chr1	146740451	8.1924e-10	51.925	6.70619e-08
119070	chr1	147469359	8.77642e-10	51.4044	6.97134e-08
119880	chr1	148661641	2.27818e-11	87.4586	3.07352e-09
119944	chr1	148823550	2.27818e-11	87.4586	3.07352e-09
122359	chr1	150876624	9.65041e-11	70.9277	1.17016e-08
122418	chr1	150916464	6.87983e-10	53.2681	5.7227e-08
123407	chr1	151504957	5.30414e-10	55.3321	4.53606e-08
125288	chr1	153743450	1.72721e-10	65.1686	1.98434e-08
126368	chr1	154432470	5.1344e-10	55.5956	4.41832e-08
126847	chr1	154783644	5.35602e-10	55.2535	4.57027e-08
127022	chr1	154903725	5.1344e-10	55.5956	4.41832e-08
127338	chr1	155030246	8.77642e-10	51.4044	6.97134e-08
127877	chr1	155227290	2.17914e-10	62.9995	2.44262e-08
127907	chr1	155240648	1.51019e-10	66.4549	1.76225e-08
127908	chr1	155240726	2.54254e-11	86.0781	3.41119e-09
130060	chr1	156500410	5.1344e-10	55.5956	4.41832e-08
130853	chr1	156907252	5.1344e-10	55.5956	4.41832e-08
131595	chr1	158030816	9.56939e-11	71.0147	1.16098e-08
131894	chr1	158638403	6.80735e-10	53.3507	5.67236e-08
132045	chr1	159013441	1.9984e-14	240.962	3.57412e-12
132931	chr1	160298153	3.75877e-12	113.499	5.58259e-10
134744	chr1	161941831	1.27296e-09	48.68	9.79162e-08
134936	chr1	162256120	2.99565e-11	84.056	3.98719e-09
135276	chr1	162746102	5.63549e-12	107.05	8.21645e-10
136671	chr1	165711899	5.1344e-10	55.5956	4.41832e-08
137253	chr1	166837935	2.8721e-11	84.5708	3.82977e-09
138243	chr1	168064803	5.1344e-10	55.5956	4.41832e-08
138501	chr1	168345508	7.0842e-11	74.1866	8.80378e-09
138907	chr1	169391241	6.91854e-10	53.2245	5.75124e-08
138920	chr1	169411167	1.73956e-10	65.101	1.99782e-08
139384	chr1	170545681	5.1344e-10	55.5956	4.41832e-08
139870	chr1	171562479	8.77642e-10	51.4044	6.97134e-08
140595	chr1	173235201	6.47138e-11	75.1679	8.09604e-09
140642	chr1	173385126	2.43428e-10	61.9913	2.69809e-08
142584	chr1	176769216	2.59841e-11	85.8075	3.479e-09
143851	chr1	179063290	5.1344e-10	55.5956	4.41832e-08
144235	chr1	179426476	3.08228e-10	59.8945	3.34989e-08
144737	chr1	180154580	3.98215e-12	112.557	5.8966e-10
145425	chr1	180940838	5.1344e-10	55.5956	4.41832e-08
146925	chr1	183080085	5.1344e-10	55.5956	4.41832e-08
147245	chr1	183486536	2.8102e-12	118.366	4.23018e-10
147423	chr1	183826740	2.49317e-10	61.7757	2.75636e-08
148352	chr1	185419785	5.1344e-10	55.5956	4.41832e-08
148462	chr1	185711129	5.1344e-10	55.5956	4.41832e-08
148570	chr1	186084106	5.1344e-10	55.5956	4.41832e-08
148661	chr1	186289519	1.45816e-10	66.7949	1.70732e-08
149211	chr1	187703563	5.1344e-10	55.5956	4.41832e-08
149908	chr1	189937619	8.08242e-14	197.391	1.39755e-11
150663	chr1	192492397	9.53342e-11	71.0536	1.15726e-08
150866	chr1	192963923	5.1344e-10	55.5956	4.41832e-08
151104	chr1	193546288	1.79567e-10	64.8008	2.05505e-08
151178	chr1	193825804	1.27092e-10	68.144	1.50861e-08
151828	chr1	195912250	1.88904e-11	89.8641	2.57617e-09
152020	chr1	196635299	9.10885e-11	71.5257	1.11026e-08
152656	chr1	198163307	4.96237e-10	55.8731	4.41832e-08
152820	chr1	198749213	1.14531e-10	69.1833	1.37172e-08
153379	chr1	200117004	3.15303e-14	225.782	5.59632e-12
154136	chr1	200935445	5.1344e-10	55.5956	4.41832e-08
154320	chr1	201054654	3.21028e-10	59.5401	3.47976e-08
154482	chr1	201168764	5.4019e-11	77.1655	6.86176e-09
155980	chr1	202214383	5.1344e-10	55.5956	4.41832e-08
158073	chr1	204105031	2.68316e-11	85.4091	3.58661e-09
158501	chr1	204434599	5.26299e-10	55.3951	4.51154e-08
159072	chr1	204948583	5.1344e-10	55.5956	4.41832e-08
159456	chr1	205238170	5.1344e-10	55.5956	4.41832e-08
159520	chr1	205273456	2.99433e-10	60.1479	3.26244e-08
160126	chr1	205669661	3.46113e-10	58.8902	3.73003e-08
160333	chr1	205904864	5.1344e-10	55.5956	4.41832e-08
160624	chr1	206327336	5.33911e-10	55.279	4.55822e-08
161257	chr1	207104032	8.77642e-10	51.4044	6.97134e-08
161260	chr1	207106336	5.1344e-10	55.5956	4.41832e-08
161994	chr1	208207413	8.50431e-14	195.887	1.46761e-11
162103	chr1	208292185	5.1344e-10	55.5956	4.41832e-08
162418	chr1	208771773	4.19664e-14	216.853	7.40642e-12
162715	chr1	209392997	1.72471e-11	91.0563	2.36141e-09
163063	chr1	209956838	7.35727e-10	52.7481	6.0827e-08
163117	chr1	210010363	1.09246e-13	189.006	1.87342e-11
163852	chr1	211276093	6.53058e-10	53.6754	5.46276e-08
165150	chr1	212630987	2.99494e-10	60.1461	3.26257e-08
165400	chr1	212851220	5.61773e-12	107.098	8.19238e-10
165859	chr1	213249176	5.1344e-10	55.5956	4.41832e-08
166401	chr1	214211638	3.99927e-11	80.6066	5.2075e-09
167859	chr1	217602532	1.19069e-11	96.0736	1.66583e-09
168355	chr1	218568040	5.1344e-10	55.5956	4.41832e-08
168636	chr1	219297084	2.38134e-10	62.1902	2.643e-08
168838	chr1	219803771	2.74982e-10	60.8996	3.01361e-08
169946	chr1	221847840	8.77642e-10	51.4044	6.97134e-08
170502	chr1	222843113	1.57487e-11	92.2626	2.16397e-09
170737	chr1	223212176	5.1344e-10	55.5956	4.41832e-08
170798	chr1	223280861	1.77636e-15	341.618	3.38035e-13
171612	chr1	224175394	8.20137e-10	51.9166	6.71185e-08
172681	chr1	225599054	1.83108e-10	64.6168	2.09118e-08
173768	chr1	226317621	2.574e-10	61.4891	2.83565e-08
174265	chr1	226716648	3.4944e-10	58.8081	3.76006e-08
174362	chr1	226795086	3.50607e-10	58.7795	3.76852e-08
174935	chr1	227202612	5.1344e-10	55.5956	4.41832e-08
175586	chr1	227958570	1.77849e-11	90.6523	2.43301e-09
175973	chr1	228161971	5.1344e-10	55.5956	4.41832e-08
176632	chr1	228468738	5.1344e-10	55.5956	4.41832e-08
176653	chr1	228475581	8.77642e-10	51.4044	6.97134e-08
176689	chr1	228502498	3.19567e-12	116.191	4.79167e-10
177244	chr1	228747635	5.1344e-10	55.5956	4.41832e-08
177879	chr1	228893629	5.1344e-10	55.5956	4.41832e-08
178708	chr1	229736485	4.81349e-10	56.1222	4.41832e-08
178963	chr1	230080295	5.1344e-10	55.5956	4.41832e-08
178990	chr1	230129706	2.12119e-11	88.3679	2.87359e-09
179174	chr1	230302319	5.1344e-10	55.5956	4.41832e-08
179401	chr1	230475131	1.75926e-10	64.9944	2.01761e-08
179916	chr1	231039299	1.3789e-13	182.738	2.34252e-11
180696	chr1	231829791	3.41996e-10	58.9931	3.6887e-08
181248	chr1	232633140	1.55419e-10	66.1777	1.80843e-08
181268	chr1	232650782	5.1344e-10	55.5956	4.41832e-08
181639	chr1	233120037	8.77642e-10	51.4044	6.97134e-08
181643	chr1	233121943	5.29039e-10	55.3531	4.52713e-08
181830	chr1	233394023	2.89102e-13	164.279	4.76411e-11
182269	chr1	234130241	1.62546e-10	65.7472	1.87966e-08
182612	chr1	234572676	8.77642e-10	51.4044	6.97134e-08
182917	chr1	234868954	5.1344e-10	55.5956	4.41832e-08
186797	chr1	239987382	2.66578e-11	85.4896	3.56591e-09
186843	chr1	240070844	1.12238e-09	49.5862	8.72052e-08
187733	chr1	241225746	1.15833e-09	49.3578	8.9785e-08
188084	chr1	241758197	7.26827e-11	73.9107	9.00516e-09
189062	chr1	243218379	5.1344e-10	55.5956	4.41832e-08
189100	chr1	243260139	8.20137e-10	51.9166	6.71185e-08
189163	chr1	243353286	3.25424e-11	83.053	4.30162e-09
189505	chr1	243947941	5.1344e-10	55.5956	4.41832e-08
189855	chr1	244335802	1.25052e-10	68.3046	1.48547e-08
191387	chr1	245646384	5.1344e-10	55.5956	4.41832e-08
193446	chr1	247535504	5.1344e-10	55.5956	4.41832e-08
193723	chr1	248003088	1.75028e-10	65.0429	2.00802e-08
193823	chr1	248099943	1.29663e-09	48.5488	9.95849e-08
194215	chr1	249097217	5.1344e-10	55.5956	4.41832e-08
194217	chr1	249097299	5.1344e-10	55.5956	4.41832e-08
194621	chr2	199176	2.00572e-10	63.7652	2.27042e-08
194889	chr2	398714	5.1344e-10	55.5956	4.41832e-08
194934	chr2	426983	5.1344e-10	55.5956	4.41832e-08
194940	chr2	427183	5.1344e-10	55.5956	4.41832e-08
194973	chr2	444737	5.1344e-10	55.5956	4.41832e-08
195078	chr2	525829	5.1344e-10	55.5956	4.41832e-08
195195	chr2	609717	5.1344e-10	55.5956	4.41832e-08
195793	chr2	1081478	3.69724e-10	58.3259	3.95581e-08
196134	chr2	1430316	5.1344e-10	55.5956	4.41832e-08
196466	chr2	1628083	2.82057e-11	84.7931	3.76489e-09
196841	chr2	1806469	8.96299e-10	51.2464	7.10231e-08
198243	chr2	3153221	2.14614e-10	63.1397	2.40976e-08
198271	chr2	3177048	1.52034e-11	92.7345	2.09387e-09
198298	chr2	3188975	2.89102e-13	164.29	4.76411e-11
198320	chr2	3200594	4.72067e-13	153.079	7.64626e-11
198424	chr2	3272537	1.17422e-11	96.2676	1.64453e-09
198434	chr2	3282527	4.71621e-10	56.2898	4.41832e-08
198446	chr2	3287987	3.13647e-11	83.4981	4.16026e-09
198447	chr2	3288056	3.13647e-11	83.4981	4.16026e-09
198448	chr2	3288125	3.13647e-11	83.4981	4.16026e-09
198450	chr2	3288270	5.1344e-10	55.5956	4.41832e-08
198785	chr2	3486041	1.05516e-09	50.0368	8.25214e-08
200103	chr2	5465280	1.67103e-10	65.4831	1.92419e-08
200298	chr2	5672003	7.20313e-13	144.044	1.14572e-10
200780	chr2	6308157	9.17483e-10	51.0715	7.25963e-08
201467	chr2	7351568	1.02589e-11	98.1669	1.44765e-09
201725	chr2	7878331	1.01594e-11	98.3054	1.43485e-09
202327	chr2	8686222	2.01434e-10	63.7254	2.27938e-08
202384	chr2	8718834	1.46063e-10	66.7784	1.70865e-08
202551	chr2	8806668	2.16751e-11	88.0918	2.93512e-09
203445	chr2	9622917	2.85274e-11	84.6538	3.80628e-09
204004	chr2	10089818	1.22868e-10	68.4799	1.46219e-08
204449	chr2	10295559	5.99965e-13	147.889	9.61783e-11
204878	chr2	10498286	5.1344e-10	55.5956	4.41832e-08
205371	chr2	10750146	8.77642e-10	51.4044	6.97134e-08
205634	chr2	10920423	0	670.829	0
206266	chr2	11322336	5.15668e-11	77.6877	6.57708e-09
206414	chr2	11517804	1.17141e-10	68.957	1.40117e-08
206745	chr2	11750713	8.77642e-10	51.4044	6.97134e-08
206791	chr2	11772077	1.3769e-11	94.0746	1.90676e-09
207529	chr2	12798035	6.78921e-11	74.6463	8.46614e-09
207781	chr2	13294119	3.50016e-10	58.794	3.76526e-08
208472	chr2	15225355	5.1344e-10	55.5956	4.41832e-08
208841	chr2	15805423	1.75859e-13	176.462	2.95153e-11
209340	chr2	16207464	2.35367e-14	235.41	4.20607e-12
209944	chr2	17360266	5.1344e-10	55.5956	4.41832e-08
210149	chr2	17877249	5.1344e-10	55.5956	4.41832e-08
210948	chr2	19703527	5.1344e-10	55.5956	4.41832e-08
211450	chr2	20401201	6.14531e-11	75.7344	7.71912e-09
211772	chr2	20674846	5.14793e-11	77.7068	6.56977e-09
212253	chr2	21197095	5.1344e-10	55.5956	4.41832e-08
212262	chr2	21211335	1.24991e-09	48.8105	9.62792e-08
212908	chr2	22976507	4.45397e-10	56.762	4.41832e-08
212971	chr2	23164506	4.12426e-12	111.988	6.10012e-10
213197	chr2	23583139	5.1344e-10	55.5956	4.41832e-08
213416	chr2	23731980	1.02773e-09	50.2301	8.05592e-08
213614	chr2	23833333	3.15977e-10	59.678	3.4307e-08
213651	chr2	23853757	1.88834e-10	64.3277	2.15019e-08
214284	chr2	24369520	5.1344e-10	55.5956	4.41832e-08
214925	chr2	25075427	3.95483e-10	57.7555	4.20117e-08
214926	chr2	25075515	7.87395e-10	52.227	6.47387e-08
216129	chr2	25799820	1.05669e-09	50.0261	8.26217e-08
216623	chr2	26203835	5.1344e-10	55.5956	4.41832e-08
218077	chr2	27173680	8.96267e-10	51.2467	7.10231e-08
218449	chr2	27354476	4.44089e-16	444.231	9.00642e-14
218554	chr2	27429435	5.27516e-10	55.3764	4.51837e-08
218679	chr2	27485442	6.93294e-11	74.4195	8.63221e-09
219049	chr2	27668588	4.92947e-10	55.9274	4.41832e-08
219713	chr2	28464291	7.74314e-12	102.244	1.10746e-09
219876	chr2	28602795	5.1344e-10	55.5956	4.41832e-08
220182	chr2	28865884	5.42434e-10	55.1513	4.62013e-08
220501	chr2	29171410	5.1344e-10	55.5956	4.41832e-08
220818	chr2	29503323	2.15771e-10	63.0903	2.42075e-08
220969	chr2	29784684	5.1344e-10	55.5956	4.41832e-08
221570	chr2	30592163	0	621.707	0
221698	chr2	30802373	7.39086e-10	52.7129	6.10816e-08
222675	chr2	32281890	5.1344e-10	55.5956	4.41832e-08
222770	chr2	32376658	8.77642e-10	51.4044	6.97134e-08
223802	chr2	33475184	5.26281e-10	55.3954	4.51154e-08
224820	chr2	35356315	5.1344e-10	55.5956	4.41832e-08
226521	chr2	38365875	4.97655e-11	78.0896	6.37345e-09
227927	chr2	40156338	5.1344e-10	55.5956	4.41832e-08
229600	chr2	42990482	4.96967e-11	78.1053	6.36588e-09
231560	chr2	45058187	4.41312e-10	56.8384	4.41832e-08
232315	chr2	45872096	5.1344e-10	55.5956	4.41832e-08
232943	chr2	46605178	5.1344e-10	55.5956	4.41832e-08
233773	chr2	47490554	5.1344e-10	55.5956	4.41832e-08
235541	chr2	50174273	1.30448e-10	67.8861	1.54593e-08
235877	chr2	51255443	2.2029e-12	122.601	3.35854e-10
236350	chr2	52798073	5.1344e-10	55.5956	4.41832e-08
238643	chr2	56440747	7.32658e-12	103.065	1.05133e-09
239280	chr2	58692711	5.66223e-11	76.64	7.16322e-09
239677	chr2	59948224	5.1344e-10	55.5956	4.41832e-08
240092	chr2	60687864	5.1344e-10	55.5956	4.41832e-08
240099	chr2	60688697	5.1344e-10	55.5956	4.41832e-08
240101	chr2	60688861	4.24518e-11	79.9117	5.50033e-09
240915	chr2	61606291	1.27621e-10	68.1028	1.51434e-08
242165	chr2	62828723	1.94941e-10	64.0302	2.21241e-08
243416	chr2	64892966	4.56524e-13	153.82	7.40366e-11
244339	chr2	65767873	8.77642e-10	51.4044	6.97134e-08
244600	chr2	66175873	2.3583e-10	62.2784	2.6241e-08
245026	chr2	66898191	3.90377e-12	112.881	5.7884e-10
245053	chr2	67027376	4.86743e-10	56.0309	4.41832e-08
249041	chr2	72263860	8.88178e-16	373.189	1.72225e-13
249264	chr2	72411241	5.04683e-11	77.9308	6.4546e-09
249355	chr2	72692376	8.77642e-10	51.4044	6.97134e-08
250046	chr2	73450186	5.1344e-10	55.5956	4.41832e-08
250084	chr2	73486155	3.7926e-10	58.1096	4.05054e-08
250304	chr2	73762036	1.38887e-10	67.2698	1.63551e-08
250368	chr2	73872208	4.58256e-12	110.296	6.75812e-10
251130	chr2	74515122	6.27219e-10	53.9931	5.25805e-08
251972	chr2	75112709	1.10058e-09	49.7289	8.56944e-08
252076	chr2	75276822	5.1344e-10	55.5956	4.41832e-08
253546	chr2	79363028	5.05369e-10	55.7245	4.41832e-08
253848	chr2	80136766	7.16513e-10	52.9526	5.93661e-08
254328	chr2	81425338	4.56595e-10	56.5566	4.41832e-08
254386	chr2	81673279	5.58127e-11	76.8005	7.06764e-09
254412	chr2	81719877	5.1344e-10	55.5956	4.41832e-08
256139	chr2	85531409	9.33165e-12	99.5214	1.32452e-09
256144	chr2	85532494	1.51252e-10	66.44	1.76465e-08
257282	chr2	86297389	5.14971e-10	55.5715	4.42889e-08
257291	chr2	86304410	5.1344e-10	55.5956	4.41832e-08
258501	chr2	87579088	3.33199e-10	59.2178	3.59738e-08
258878	chr2	87911523	2.18775e-10	62.9633	2.45059e-08
258893	chr2	87932792	5.1344e-10	55.5956	4.41832e-08
258927	chr2	87960479	1.4585e-11	93.2937	2.01464e-09
259813	chr2	89055837	1.66669e-11	91.5087	2.28485e-09
260314	chr2	90287078	3.33199e-10	59.2178	3.59738e-08
260490	chr2	90524998	3.32345e-10	59.24	3.58994e-08
260675	chr2	91747894	3.32345e-10	59.24	3.58994e-08
262688	chr2	96829021	9.94982e-12	98.6024	1.40798e-09
262856	chr2	96935059	7.2875e-13	143.807	1.15886e-10
263675	chr2	97494317	5.61378e-10	54.8753	4.76405e-08
263845	chr2	97545163	8.42972e-10	51.7085	6.88151e-08
264039	chr2	97652073	4.96001e-11	78.1274	6.35475e-09
264463	chr2	98274457	8.52651e-14	195.804	1.47106e-11
264633	chr2	98354061	9.57678e-13	138.252	1.50933e-10
265258	chr2	99100561	2.29683e-12	121.864	3.49522e-10
265275	chr2	99128419	5.47526e-10	55.076	4.65803e-08
265339	chr2	99187321	1.79501e-12	126.277	2.76047e-10
266702	chr2	100811295	4.71401e-13	153.116	7.63736e-11
266901	chr2	101016092	2.44039e-10	61.9686	2.70441e-08
267005	chr2	101146362	3.06243e-10	59.951	3.33072e-08
267329	chr2	101450559	5.1344e-10	55.5956	4.41832e-08
267335	chr2	101453228	5.1344e-10	55.5956	4.41832e-08
267451	chr2	101573278	2.09232e-10	63.3738	2.35864e-08
267978	chr2	101999388	0	491.589	0
268042	chr2	102049014	1.98153e-12	124.488	3.03233e-10
268150	chr2	102151311	8.77642e-10	51.4044	6.97134e-08
268482	chr2	102545778	2.52412e-10	61.6647	2.78634e-08
268494	chr2	102560914	5.1344e-10	55.5956	4.41832e-08
270108	chr2	105551132	1.6427e-10	65.6463	1.89691e-08
270373	chr2	105903164	5.1344e-10	55.5956	4.41832e-08
270477	chr2	106002789	9.51257e-11	71.0763	1.15516e-08
270726	chr2	106298739	2.03499e-11	88.9006	2.76541e-09
270892	chr2	106467687	5.1344e-10	55.5956	4.41832e-08
270922	chr2	106497718	1.2104e-10	68.6293	1.44306e-08
271453	chr2	107083346	5.1344e-10	55.5956	4.41832e-08
272187	chr2	108444173	5.1344e-10	55.5956	4.41832e-08
272957	chr2	109558947	9.69922e-11	70.8757	1.17543e-08
273081	chr2	109649253	8.88178e-15	270.689	1.6204e-12
273162	chr2	109723929	5.42969e-10	55.1433	4.62348e-08
273469	chr2	109964063	6.85237e-10	53.2993	5.70421e-08
274370	chr2	110860678	5.1344e-10	55.5956	4.41832e-08
275434	chr2	112096404	2.18775e-10	62.9633	2.45059e-08
275601	chr2	112297768	1.49336e-10	66.5634	1.74417e-08
275638	chr2	112372046	1.3898e-11	93.9476	1.9234e-09
276010	chr2	112782890	4.39463e-10	56.8733	4.41832e-08
276133	chr2	112909729	5.1344e-10	55.5956	4.41832e-08
276559	chr2	113304722	7.99885e-10	52.1069	6.56666e-08
276960	chr2	113808736	2.3474e-10	62.3205	2.61331e-08
277564	chr2	114311798	5.1344e-10	55.5956	4.41832e-08
277565	chr2	114311826	5.1344e-10	55.5956	4.41832e-08
277566	chr2	114311854	5.1344e-10	55.5956	4.41832e-08
277567	chr2	114311882	5.1344e-10	55.5956	4.41832e-08
277576	chr2	114312134	5.1344e-10	55.5956	4.41832e-08
279370	chr2	118475293	6.05547e-10	54.2713	5.09334e-08
279405	chr2	118588082	1.11866e-12	135.191	1.75332e-10
279716	chr2	119043079	2.66206e-10	61.1883	2.92577e-08
280654	chr2	120128324	5.1344e-10	55.5956	4.41832e-08
282367	chr2	121532511	6.87729e-10	53.271	5.72218e-08
283007	chr2	121932754	6.92677e-11	74.4292	8.62616e-09
283305	chr2	122125338	5.24258e-10	55.4266	4.49989e-08
283923	chr2	122834688	5.1344e-10	55.5956	4.41832e-08
286747	chr2	128350307	5.1344e-10	55.5956	4.41832e-08
286901	chr2	128414911	8.60401e-12	100.697	1.22443e-09
287617	chr2	128939845	7.42446e-11	73.6827	9.17954e-09
287931	chr2	129083273	1.83369e-10	64.6034	2.09306e-08
288219	chr2	129265274	9.72733e-11	70.8459	1.17796e-08
288580	chr2	129547462	8.63087e-13	140.339	1.36617e-10
289769	chr2	130956220	1.23457e-12	133.279	1.9276e-10
290032	chr2	131116497	8.09681e-10	52.0142	6.63792e-08
294417	chr2	136605728	6.03753e-11	75.9293	7.58956e-09
294565	chr2	136800399	2.83281e-10	60.6362	3.09989e-08
294600	chr2	136847746	3.75899e-12	113.498	5.58259e-10
296386	chr2	141990076	5.1344e-10	55.5956	4.41832e-08
297423	chr2	144900301	5.1344e-10	55.5956	4.41832e-08
297831	chr2	145792109	5.1344e-10	55.5956	4.41832e-08
298198	chr2	147235497	4.96905e-10	55.8621	4.41832e-08
298421	chr2	148045099	3.49054e-13	159.888	5.72717e-11
298524	chr2	148328507	5.1344e-10	55.5956	4.41832e-08
298591	chr2	148559413	1.56275e-12	128.826	2.41635e-10
298896	chr2	149309124	1.81906e-10	64.6788	2.0789e-08
299294	chr2	150003360	5.1344e-10	55.5956	4.41832e-08
299417	chr2	150225702	9.01321e-10	51.2045	7.13865e-08
300429	chr2	152471050	5.1344e-10	55.5956	4.41832e-08
300439	chr2	152484669	5.1344e-10	55.5956	4.41832e-08
300648	chr2	152828421	8.38329e-12	101.076	1.19432e-09
303836	chr2	160005307	5.1344e-10	55.5956	4.41832e-08
304489	chr2	161204579	5.1344e-10	55.5956	4.41832e-08
304598	chr2	161303296	1.79723e-12	126.254	2.76323e-10
305530	chr2	163575399	9.39551e-11	71.2043	1.14264e-08
305731	chr2	164258600	1.26537e-09	48.7227	9.73565e-08
305950	chr2	164906161	5.22768e-11	77.5336	6.65986e-09
306016	chr2	165106354	8.77642e-10	51.4044	6.97134e-08
306171	chr2	165516209	1.1093e-09	49.6715	8.6322e-08
306228	chr2	165683939	7.88161e-10	52.2196	6.47935e-08
307262	chr2	168598650	5.1344e-10	55.5956	4.41832e-08
307402	chr2	168905721	1.22633e-10	68.499	1.45965e-08
307491	chr2	169095531	3.3431e-12	115.436	5.00264e-10
308874	chr2	171319907	8.77642e-10	51.4044	6.97134e-08
310618	chr2	173279442	8.77642e-10	51.4044	6.97134e-08
310699	chr2	173344374	5.1344e-10	55.5956	4.41832e-08
311177	chr2	174114718	8.64198e-13	140.31	1.3676e-10
311372	chr2	174341319	3.97112e-10	57.7208	4.21437e-08
311483	chr2	174563963	5.72128e-10	54.7235	4.84026e-08
311564	chr2	174681161	5.1344e-10	55.5956	4.41832e-08
311709	chr2	174872829	5.1344e-10	55.5956	4.41832e-08
312361	chr2	175593793	1.81866e-10	64.6809	2.0789e-08
314153	chr2	178277930	5.1344e-10	55.5956	4.41832e-08
314883	chr2	179462302	1.48142e-10	66.6412	1.73115e-08
315213	chr2	180264233	1.77653e-10	64.902	2.03492e-08
316364	chr2	183707224	2.49352e-11	86.3214	3.34678e-09
316509	chr2	183936518	5.1344e-10	55.5956	4.41832e-08
317315	chr2	186693406	1.9662e-12	124.628	3.01086e-10
317779	chr2	187866955	8.77642e-10	51.4044	6.97134e-08
318496	chr2	189989017	1.62113e-10	65.7728	1.8763e-08
318551	chr2	190177182	5.1344e-10	55.5956	4.41832e-08
319326	chr2	191567846	1.07605e-09	49.8933	8.39546e-08
319346	chr2	191592277	3.80658e-11	81.1861	4.97044e-09
319502	chr2	191843633	5.06737e-11	77.885	6.47707e-09
320364	chr2	193721733	5.1344e-10	55.5956	4.41832e-08
321295	chr2	196619167	5.59834e-10	54.8974	4.75285e-08
322179	chr2	198285224	1.84024e-11	90.2054	2.51171e-09
322691	chr2	198789853	5.19618e-10	55.4986	4.46358e-08
324583	chr2	202261046	5.97744e-13	147.967	9.58458e-11
326571	chr2	204351544	1.22804e-09	48.937	9.47281e-08
327067	chr2	205107278	2.52864e-12	120.185	3.82838e-10
327591	chr2	206420877	5.1344e-10	55.5956	4.41832e-08
328387	chr2	207175585	2.09828e-10	63.3475	2.36455e-08
328835	chr2	208001509	5.1344e-10	55.5956	4.41832e-08
329527	chr2	208709623	1.51902e-10	66.3986	1.77097e-08
330431	chr2	210559441	5.1344e-10	55.5956	4.41832e-08
330884	chr2	211630134	5.1344e-10	55.5956	4.41832e-08
331212	chr2	212643349	5.1344e-10	55.5956	4.41832e-08
331933	chr2	214890329	2.1914e-11	87.9519	2.96686e-09
332765	chr2	216516028	5.1344e-10	55.5956	4.41832e-08
333433	chr2	217469742	5.08256e-10	55.6781	4.41832e-08
333873	chr2	218051046	5.1344e-10	55.5956	4.41832e-08
335347	chr2	219501002	2.3892e-13	168.844	3.96513e-11
336703	chr2	220239732	8.77642e-10	51.4044	6.97134e-08
337111	chr2	220404259	5.1344e-10	55.5956	4.41832e-08
337222	chr2	220432116	8.77642e-10	51.4044	6.97134e-08
337225	chr2	220432383	5.33652e-10	55.2829	4.5566e-08
337605	chr2	220778809	3.29341e-10	59.3185	3.55984e-08
337613	chr2	220795272	6.49223e-11	75.1328	8.12058e-09
337639	chr2	220864597	5.1344e-10	55.5956	4.41832e-08
338115	chr2	222067189	8.91909e-12	100.174	1.26761e-09
338992	chr2	223496267	3.65348e-11	81.6709	4.78629e-09
341933	chr2	228512982	3.069e-10	59.9322	3.33602e-08
342451	chr2	229611062	1.21323e-11	95.8134	1.69373e-09
345911	chr2	233167700	5.1344e-10	55.5956	4.41832e-08
346282	chr2	233344802	1.27502e-10	68.1121	1.51321e-08
347185	chr2	233904551	1.41748e-10	67.0705	1.66543e-08
347323	chr2	233983596	5.1344e-10	55.5956	4.41832e-08
347748	chr2	234345360	8.90585e-11	71.7604	1.08633e-08
347798	chr2	234370616	8.46031e-10	51.6811	6.90562e-08
349155	chr2	235884856	7.01903e-11	74.2863	8.73108e-09
349276	chr2	235951369	5.1344e-10	55.5956	4.41832e-08
350239	chr2	236729203	5.1344e-10	55.5956	4.41832e-08
350343	chr2	236814915	5.1344e-10	55.5956	4.41832e-08
350353	chr2	236826687	1.02075e-09	50.2803	8.00697e-08
350358	chr2	236828298	5.1344e-10	55.5956	4.41832e-08
350411	chr2	236866344	8.12924e-10	51.9838	6.66116e-08
350452	chr2	236884055	6.32909e-10	53.9219	5.30238e-08
350525	chr2	236957766	5.1344e-10	55.5956	4.41832e-08
351436	chr2	237624789	5.1344e-10	55.5956	4.41832e-08
351660	chr2	237877226	7.50662e-10	52.5932	6.19522e-08
351840	chr2	238092651	1.18858e-09	49.1717	9.19009e-08
352139	chr2	238381957	3.66818e-13	158.753	5.99944e-11
352240	chr2	238434760	4.23173e-12	111.574	6.2506e-10
352656	chr2	238689748	5.1344e-10	55.5956	4.41832e-08
353876	chr2	239344627	4.61283e-10	56.4723	4.41832e-08
353899	chr2	239360927	5.1344e-10	55.5956	4.41832e-08
354026	chr2	239459633	8.49078e-10	51.6539	6.9279e-08
354543	chr2	239888687	5.1344e-10	55.5956	4.41832e-08
354735	chr2	239982493	5.1344e-10	55.5956	4.41832e-08
354917	chr2	240037776	5.1344e-10	55.5956	4.41832e-08
355004	chr2	240068044	7.22062e-11	73.9813	8.9529e-09
355045	chr2	240083677	5.26277e-10	55.3954	4.51154e-08
355065	chr2	240090992	7.71433e-10	52.3837	6.35221e-08
355163	chr2	240138922	8.77642e-10	51.4044	6.97134e-08
355547	chr2	240314605	5.1344e-10	55.5956	4.41832e-08
356074	chr2	240626780	1.28786e-13	184.581	2.19356e-11
356121	chr2	240647288	1.15435e-09	49.3827	8.95081e-08
356627	chr2	240951229	5.1344e-10	55.5956	4.41832e-08
357170	chr2	241307471	3.1362e-10	59.7432	3.40623e-08
357821	chr2	241531414	7.09425e-10	53.0296	5.88385e-08
358867	chr2	241913059	4.29874e-11	79.7666	5.56311e-09
361167	chr2	242863816	2.76809e-10	60.8409	3.03211e-08
361174	chr2	242864137	2.76809e-10	60.8409	3.03211e-08
361726	chr3	305011	2.27955e-10	62.5874	2.54384e-08
362293	chr3	1874563	5.1344e-10	55.5956	4.41832e-08
362561	chr3	2498870	2.77822e-12	118.564	4.1859e-10
363668	chr3	4776859	5.1344e-10	55.5956	4.41832e-08
363686	chr3	4795394	5.61444e-10	54.8744	4.76405e-08
364066	chr3	5173516	1.04642e-09	50.0977	8.18971e-08
365081	chr3	7602017	2.40632e-11	86.7677	3.23839e-09
366616	chr3	9731619	5.1344e-10	55.5956	4.41832e-08
366905	chr3	9882208	5.1344e-10	55.5956	4.41832e-08
367426	chr3	10173678	2.65565e-13	166.291	4.39285e-11
367688	chr3	10329739	2.0788e-10	63.4337	2.34583e-08
368850	chr3	11404612	1.57652e-13	179.248	2.66165e-11
369939	chr3	12581775	5.1344e-10	55.5956	4.41832e-08
369987	chr3	12611033	8.77642e-10	51.4044	6.97134e-08
370515	chr3	12949316	5.1344e-10	55.5956	4.41832e-08
370528	chr3	12951808	2.74266e-10	60.9228	3.00778e-08
371067	chr3	13218235	6.07323e-11	75.8643	7.63151e-09
371156	chr3	13262452	1.75015e-10	65.0436	2.00802e-08
371157	chr3	13263236	1.01683e-11	98.2931	1.43579e-09
371782	chr3	13602059	2.43983e-12	120.807	3.69905e-10
372020	chr3	13707362	4.84804e-10	56.0636	4.41832e-08
373231	chr3	14808857	6.73819e-11	74.7282	8.40732e-09
373527	chr3	15057761	5.1344e-10	55.5956	4.41832e-08
374943	chr3	17246025	0	871.948	0
375165	chr3	17748120	5.1344e-10	55.5956	4.41832e-08
375993	chr3	19984828	5.32907e-15	290.734	9.86272e-13
376978	chr3	22766829	5.41395e-10	55.1667	4.61308e-08
377209	chr3	23277755	2.61778e-10	61.3381	2.88e-08
377735	chr3	24025752	5.1344e-10	55.5956	4.41832e-08
378021	chr3	24586706	2.16804e-12	122.884	3.30924e-10
378222	chr3	25097545	1.14844e-11	96.5774	1.61119e-09
380090	chr3	29346227	8.77642e-10	51.4044	6.97134e-08
380868	chr3	31555900	6.20296e-10	54.0808	5.20669e-08
381054	chr3	31844146	5.1344e-10	55.5956	4.41832e-08
381335	chr3	32174646	5.1344e-10	55.5956	4.41832e-08
382831	chr3	33754128	8.77642e-10	51.4044	6.97134e-08
382980	chr3	33959627	5.1344e-10	55.5956	4.41832e-08
384771	chr3	38009977	7.32747e-15	278.284	1.34132e-12
384776	chr3	38012450	1.30834e-10	67.8569	1.54937e-08
385271	chr3	38438589	3.90855e-10	57.8548	4.16079e-08
386152	chr3	39497788	7.6001e-11	73.4329	9.37266e-09
386674	chr3	40529908	5.1344e-10	55.5956	4.41832e-08
387203	chr3	41571842	7.12725e-10	52.9936	5.90822e-08
388051	chr3	42687436	8.77642e-10	51.4044	6.97134e-08
388206	chr3	42794193	5.1344e-10	55.5956	4.41832e-08
388569	chr3	43171415	1.24125e-10	68.3786	1.47553e-08
389146	chr3	44055328	1.11233e-09	49.6516	8.65168e-08
389165	chr3	44066934	5.1344e-10	55.5956	4.41832e-08
389187	chr3	44098671	1.01079e-09	50.3525	7.93935e-08
389627	chr3	44716956	5.1344e-10	55.5956	4.41832e-08
389628	chr3	44717127	9.93453e-10	50.4802	7.81066e-08
389884	chr3	44969548	5.47048e-10	55.0831	4.65457e-08
389914	chr3	45000643	1.9448e-10	64.0523	2.20833e-08
390021	chr3	45123952	1.07219e-09	49.9196	8.36931e-08
390440	chr3	45586815	5.1344e-10	55.5956	4.41832e-08
390856	chr3	46062533	8.77642e-10	51.4044	6.97134e-08
391549	chr3	46874908	5.1344e-10	55.5956	4.41832e-08
391733	chr3	46943350	5.1344e-10	55.5956	4.41832e-08
392302	chr3	47397644	1.9984e-15	334.588	3.79407e-13
392548	chr3	47531732	1.85674e-12	125.662	2.85138e-10
393182	chr3	47912407	8.6775e-13	140.229	1.37289e-10
394063	chr3	48520340	8.77642e-10	51.4044	6.97134e-08
394988	chr3	49023311	8.77642e-10	51.4044	6.97134e-08
395073	chr3	49054102	2.2054e-10	62.8896	2.46868e-08
395318	chr3	49160347	5.1344e-10	55.5956	4.41832e-08
396057	chr3	49569056	5.1344e-10	55.5956	4.41832e-08
396060	chr3	49569792	5.69464e-10	54.7608	4.82227e-08
397862	chr3	50480626	5.5588e-10	54.9543	4.72235e-08
398411	chr3	51095202	2.87592e-12	117.973	4.32613e-10
398994	chr3	51696681	3.6755e-10	58.3761	3.93448e-08
399043	chr3	51734221	5.04441e-12	108.777	7.40085e-10
399247	chr3	51969227	5.1344e-10	55.5956	4.41832e-08
399252	chr3	51970287	3.81126e-10	58.068	4.06517e-08
399308	chr3	51994171	5.1344e-10	55.5956	4.41832e-08
399310	chr3	51994649	1.74434e-11	90.9074	2.38729e-09
399639	chr3	52156638	2.77194e-11	85.0071	3.70149e-09
399796	chr3	52256769	5.1344e-10	55.5956	4.41832e-08
401291	chr3	53233907	0	639.888	0
401752	chr3	53713882	2.23582e-10	62.7643	2.49931e-08
401873	chr3	53843330	5.1344e-10	55.5956	4.41832e-08
402561	chr3	54864423	1.8995e-10	64.2725	2.16082e-08
402716	chr3	55141321	1.06754e-09	49.9513	8.33604e-08
402765	chr3	55235953	5.1344e-10	55.5956	4.41832e-08
402809	chr3	55314780	5.1344e-10	55.5956	4.41832e-08
402903	chr3	55504422	3.66525e-10	58.3999	3.92479e-08
403000	chr3	55581572	1.21828e-10	68.5646	1.45139e-08
403118	chr3	55801719	3.71069e-10	58.295	3.96825e-08
403776	chr3	56963908	3.96257e-10	57.739	4.20802e-08
404426	chr3	57616443	9.84578e-10	50.5466	7.74554e-08
405948	chr3	59412563	3.95343e-10	57.7584	4.20037e-08
405976	chr3	59468836	5.1344e-10	55.5956	4.41832e-08
406188	chr3	59984710	1.66089e-13	177.918	2.79904e-11
406272	chr3	60210298	5.1344e-10	55.5956	4.41832e-08
406957	chr3	61656618	5.1344e-10	55.5956	4.41832e-08
407039	chr3	61772981	6.20897e-11	75.6212	7.7901e-09
407143	chr3	61957150	5.1344e-10	55.5956	4.41832e-08
407180	chr3	62014752	5.1344e-10	55.5956	4.41832e-08
407264	chr3	62142870	5.1344e-10	55.5956	4.41832e-08
407651	chr3	62838162	5.1344e-10	55.5956	4.41832e-08
407781	chr3	63171864	1.27984e-11	95.075	1.78141e-09
408274	chr3	64132998	6.78921e-11	74.6463	8.46614e-09
408322	chr3	64226175	2.8678e-10	60.5278	3.13607e-08
408562	chr3	64619335	7.56606e-11	73.4808	9.33872e-09
408665	chr3	64825754	9.85984e-10	50.536	7.75567e-08
409147	chr3	65819137	1.07805e-09	49.8798	8.40904e-08
409219	chr3	65934199	5.1344e-10	55.5956	4.41832e-08
409353	chr3	66076479	5.99897e-10	54.3457	5.05297e-08
409524	chr3	66451069	9.25597e-11	71.3593	1.12693e-08
410196	chr3	67570545	5.1344e-10	55.5956	4.41832e-08
410522	chr3	68589403	1.14768e-09	49.4246	8.90654e-08
410876	chr3	69230281	5.1344e-10	55.5956	4.41832e-08
410878	chr3	69230383	2.259e-10	62.67	2.52305e-08
411176	chr3	69696058	5.1344e-10	55.5956	4.41832e-08
411427	chr3	70214023	5.92446e-11	76.1379	7.45626e-09
411698	chr3	71001879	9.66485e-11	70.9123	1.1717e-08
411880	chr3	71254055	5.1344e-10	55.5956	4.41832e-08
412273	chr3	71724165	1.74419e-10	65.0759	2.00244e-08
413652	chr3	73360161	3.94795e-13	157.068	6.44091e-11
413692	chr3	73432565	1.10792e-09	49.6805	8.62253e-08
413719	chr3	73470625	3.65994e-10	58.4123	3.91974e-08
414073	chr3	74334522	9.17922e-10	51.0679	7.26134e-08
414758	chr3	75617389	5.1344e-10	55.5956	4.41832e-08
415601	chr3	77366343	9.61244e-11	70.9684	1.16599e-08
415717	chr3	77695903	6.43929e-15	283.757	1.18371e-12
416800	chr3	80974042	5.40412e-12	107.7	7.90909e-10
417264	chr3	82245262	5.28676e-10	55.3587	4.52638e-08
418309	chr3	85699315	5.18425e-10	55.5172	4.4545e-08
419977	chr3	93734518	5.1344e-10	55.5956	4.41832e-08
420950	chr3	96707889	1.06395e-11	97.6512	1.49844e-09
421313	chr3	97692640	8.77642e-10	51.4044	6.97134e-08
422767	chr3	100940390	7.13729e-11	74.1062	8.86302e-09
423353	chr3	101782275	9.97904e-11	70.5833	1.20621e-08
424535	chr3	105682979	5.1344e-10	55.5956	4.41832e-08
425265	chr3	107282312	5.1344e-10	55.5956	4.41832e-08
425365	chr3	107518725	5.1344e-10	55.5956	4.41832e-08
425700	chr3	108293883	5.1344e-10	55.5956	4.41832e-08
426497	chr3	109984930	2.28491e-11	87.4211	3.08196e-09
426530	chr3	110144258	4.58807e-10	56.5167	4.41832e-08
426538	chr3	110165110	8.4063e-11	72.365	1.03e-08
426762	chr3	110889003	2.26239e-11	87.5467	3.05633e-09
427488	chr3	112498648	5.1344e-10	55.5956	4.41832e-08
427893	chr3	113211020	3.63265e-13	158.971	5.9443e-11
429491	chr3	117076432	1.03976e-10	70.1629	1.25449e-08
429601	chr3	117514383	5.87614e-11	76.2286	7.40235e-09
430306	chr3	119148444	5.1344e-10	55.5956	4.41832e-08
430481	chr3	119363970	7.33824e-11	73.8079	9.08496e-09
430645	chr3	119646300	8.77642e-10	51.4044	6.97134e-08
431081	chr3	120265356	2.34768e-11	87.0785	3.16207e-09
431453	chr3	121212998	5.1344e-10	55.5956	4.41832e-08
431603	chr3	121385265	5.15121e-12	108.448	7.55247e-10
432677	chr3	122808543	1.39806e-10	67.2053	1.6449e-08
432850	chr3	123029192	1.65375e-10	65.5822	1.90656e-08
433746	chr3	124133619	1.5635e-11	92.3595	2.1497e-09
433754	chr3	124153263	5.1344e-10	55.5956	4.41832e-08
434183	chr3	124686831	5.1344e-10	55.5956	4.41832e-08
435123	chr3	125649133	8.37161e-10	51.7608	6.8392e-08
435878	chr3	126204891	1.15488e-09	49.3793	8.9539e-08
436199	chr3	126449027	5.53244e-10	54.9925	4.70301e-08
438129	chr3	128068884	5.1344e-10	55.5956	4.41832e-08
438149	chr3	128084780	5.63647e-11	76.6908	7.13339e-09
438158	chr3	128090699	8.77642e-10	51.4044	6.97134e-08
439013	chr3	128542218	8.25615e-10	51.8661	6.75161e-08
439039	chr3	128563274	1.53246e-11	92.6279	2.10968e-09
439351	chr3	128731992	5.35096e-11	77.2717	6.80498e-09
439861	chr3	129037969	6.04631e-10	54.2833	5.08695e-08
440182	chr3	129233291	5.26295e-11	77.458	6.70087e-09
440596	chr3	129571600	4.42757e-13	154.504	7.19467e-11
441134	chr3	130158836	5.17324e-10	55.5345	4.44679e-08
441297	chr3	130452463	1.05537e-09	50.0353	8.25283e-08
443023	chr3	133672575	5.1344e-10	55.5956	4.41832e-08
443218	chr3	133957769	5.1344e-10	55.5956	4.41832e-08
443820	chr3	134712339	2.64968e-10	61.2299	2.91314e-08
443887	chr3	134851697	3.03688e-10	60.0243	3.3044e-08
444057	chr3	135291436	7.67645e-10	52.4214	6.32341e-08
445172	chr3	137068131	5.1344e-10	55.5956	4.41832e-08
445189	chr3	137122465	8.77642e-10	51.4044	6.97134e-08
445578	chr3	137830262	6.59317e-12	104.648	9.52356e-10
446786	chr3	139092618	2.62033e-10	61.3294	2.88232e-08
446858	chr3	139255118	5.1344e-10	55.5956	4.41832e-08
447950	chr3	141241152	3.77792e-10	58.1425	4.03553e-08
448944	chr3	142499741	3.2001e-10	59.5677	3.46987e-08
449434	chr3	143236148	1.95843e-13	173.75	3.27432e-11
449825	chr3	144449261	5.1344e-10	55.5956	4.41832e-08
453250	chr3	151763055	4.58877e-11	79.0144	5.91737e-09
454763	chr3	155275503	5.2637e-10	55.394	4.51154e-08
455708	chr3	156804554	6.49391e-10	53.7196	5.43347e-08
455755	chr3	156859808	6.36716e-10	53.8746	5.33258e-08
456086	chr3	157609113	1.29252e-12	132.403	2.01424e-10
456276	chr3	158032502	6.0304e-10	54.3043	5.07618e-08
456327	chr3	158169281	3.50147e-10	58.7907	3.76544e-08
458049	chr3	161732223	3.4861e-14	222.715	6.17742e-12
458285	chr3	162525808	6.73777e-10	53.4309	5.62098e-08
458573	chr3	163619446	8.18545e-12	101.426	1.1674e-09
459782	chr3	167424984	5.1344e-10	55.5956	4.41832e-08
460006	chr3	168005666	1.07656e-11	97.4846	1.51588e-09
460245	chr3	168838924	5.1344e-10	55.5956	4.41832e-08
464163	chr3	176531424	5.1344e-10	55.5956	4.41832e-08
464224	chr3	176665532	5.1344e-10	55.5956	4.41832e-08
464764	chr3	177164563	5.1344e-10	55.5956	4.41832e-08
464953	chr3	177511799	5.1344e-10	55.5956	4.41832e-08
467347	chr3	182082918	1.11535e-09	49.6318	8.67315e-08
468086	chr3	183017897	2.96208e-13	163.706	4.87751e-11
468728	chr3	183529239	1.36181e-10	67.4626	1.60688e-08
469065	chr3	183778202	4.39442e-10	56.8736	4.41832e-08
471218	chr3	185367178	5.70246e-10	54.7498	4.82684e-08
472750	chr3	186760925	1.79712e-10	64.7932	2.05635e-08
472774	chr3	186797293	1.12681e-10	69.3474	1.35144e-08
473502	chr3	187947231	1.5675e-11	92.3252	2.15474e-09
473679	chr3	188336434	5.1344e-10	55.5956	4.41832e-08
473941	chr3	188881584	2.75068e-10	60.8969	3.01404e-08
473967	chr3	188932993	3.6966e-12	113.774	5.49367e-10
476087	chr3	193440825	1.15204e-09	49.3971	8.93612e-08
476286	chr3	193652951	1.31154e-10	67.8328	1.55261e-08
477694	chr3	194611551	9.13791e-10	51.1016	7.23304e-08
477853	chr3	194762104	4.92369e-10	55.937	4.41832e-08
478009	chr3	194845558	7.75824e-13	142.514	1.23073e-10
478173	chr3	194968256	1.77636e-15	337.405	3.38035e-13
478187	chr3	194977931	5.1344e-10	55.5956	4.41832e-08
478964	chr3	195498600	7.92624e-11	72.986	9.75017e-09
480113	chr3	195957025	4.28557e-10	57.0823	4.41832e-08
481363	chr3	196723811	5.1344e-10	55.5956	4.41832e-08
481364	chr3	196723836	8.04206e-10	52.0658	6.59717e-08
481952	chr3	197260361	4.46386e-10	56.7436	4.41832e-08
482923	chr3	197888280	5.1344e-10	55.5956	4.41832e-08
482955	chr3	197945885	5.1344e-10	55.5956	4.41832e-08
482959	chr3	197946197	5.1344e-10	55.5956	4.41832e-08
483010	chr3	197952524	5.1344e-10	55.5956	4.41832e-08
483543	chr4	527490	8.62943e-10	51.5316	6.97134e-08
484345	chr4	757091	1.06099e-09	49.9964	8.2898e-08
484510	chr4	812478	3.67076e-10	58.3871	3.93004e-08
485009	chr4	954449	1.30755e-10	67.8629	1.549e-08
485921	chr4	1210402	5.1344e-10	55.5956	4.41832e-08
485963	chr4	1219489	1.81386e-10	64.7058	2.07406e-08
486270	chr4	1305446	1.86049e-10	64.4671	2.12069e-08
486323	chr4	1321357	1.3479e-10	67.5635	1.59219e-08
486329	chr4	1322561	3.00645e-10	60.1125	3.27292e-08
486366	chr4	1334077	3.34728e-11	82.7142	4.41478e-09
486453	chr4	1350594	5.1344e-10	55.5956	4.41832e-08
486522	chr4	1367627	5.1344e-10	55.5956	4.41832e-08
486820	chr4	1423095	6.21563e-10	54.0647	5.21531e-08
486861	chr4	1495070	5.86579e-10	54.5243	4.95035e-08
488297	chr4	1818475	5.1344e-10	55.5956	4.41832e-08
488695	chr4	1985829	2.07778e-11	88.633	2.81978e-09
489208	chr4	2249499	5.1344e-10	55.5956	4.41832e-08
490712	chr4	2947031	1.76712e-11	90.7366	2.41796e-09
491009	chr4	3133447	5.69784e-11	76.5704	7.20549e-09
491124	chr4	3236941	2.38476e-13	168.912	3.95877e-11
491397	chr4	3330485	5.1344e-10	55.5956	4.41832e-08
491438	chr4	3363183	5.1344e-10	55.5956	4.41832e-08
491478	chr4	3375936	5.01821e-14	211.258	8.80645e-12
491507	chr4	3399057	7.29464e-10	52.814	6.03703e-08
491572	chr4	3428357	1.72262e-12	127.029	2.65289e-10
491941	chr4	3517302	7.07818e-10	53.0472	5.87201e-08
492222	chr4	3636799	5.1344e-10	55.5956	4.41832e-08
493777	chr4	4537869	5.1344e-10	55.5956	4.41832e-08
494725	chr4	5654122	3.28784e-11	82.9294	4.34251e-09
494731	chr4	5659887	5.1344e-10	55.5956	4.41832e-08
494803	chr4	5722469	5.77316e-14	207.162	1.00772e-11
496245	chr4	6600535	8.77642e-10	51.4044	6.97134e-08
496262	chr4	6611129	5.1344e-10	55.5956	4.41832e-08
496932	chr4	6970474	6.96706e-10	53.1701	5.78717e-08
498498	chr4	7706027	4.20839e-11	80.0128	5.45548e-09
498793	chr4	7849028	4.68027e-10	56.3527	4.41832e-08
499995	chr4	8370898	5.1344e-10	55.5956	4.41832e-08
501737	chr4	9178116	5.1344e-10	55.5956	4.41832e-08
501745	chr4	9180709	5.1344e-10	55.5956	4.41832e-08
502513	chr4	9784802	9.70593e-10	50.6525	7.6438e-08
502735	chr4	10082258	5.62879e-10	54.8539	4.77437e-08
502996	chr4	10455314	8.77642e-10	51.4044	6.97134e-08
503452	chr4	11374452	5.1344e-10	55.5956	4.41832e-08
503455	chr4	11374670	5.1344e-10	55.5956	4.41832e-08
504386	chr4	13561581	5.2899e-10	55.3539	4.52713e-08
505317	chr4	15720730	3.10176e-11	83.6329	4.12005e-09
505656	chr4	16116450	5.1344e-10	55.5956	4.41832e-08
505869	chr4	16504931	1.48992e-13	180.714	2.5213e-11
505983	chr4	16757753	2.11159e-10	63.2892	2.37705e-08
506396	chr4	17493881	5.1344e-10	55.5956	4.41832e-08
507991	chr4	21558928	2.71827e-12	118.936	4.0984e-10
509310	chr4	24578282	5.1344e-10	55.5956	4.41832e-08
511237	chr4	26941138	5.1344e-10	55.5956	4.41832e-08
511660	chr4	28065104	4.08915e-11	80.3471	5.31079e-09
513430	chr4	33500206	1.36851e-11	94.1577	1.89594e-09
514329	chr4	36367351	1.45987e-10	66.7835	1.70811e-08
515143	chr4	37911145	6.70466e-11	74.7823	8.36708e-09
516182	chr4	39278591	5.1344e-10	55.5956	4.41832e-08
516714	chr4	39757281	1.33227e-15	362.102	2.55384e-13
517354	chr4	40257987	1.44949e-10	66.8529	1.69869e-08
519793	chr4	44189777	1.22492e-09	48.9552	9.45321e-08
519928	chr4	44625195	8.71103e-12	100.517	1.23885e-09
519958	chr4	44709838	5.1344e-10	55.5956	4.41832e-08
520223	chr4	45603834	5.1344e-10	55.5956	4.41832e-08
520844	chr4	47514762	8.77642e-10	51.4044	6.97134e-08
524001	chr4	55605810	4.44089e-16	407.585	9.00642e-14
527137	chr4	62434810	7.36362e-11	73.7709	9.1096e-09
527605	chr4	63885468	9.71676e-11	70.8571	1.1769e-08
527708	chr4	64215341	5.1344e-10	55.5956	4.41832e-08
527780	chr4	64478122	8.77642e-10	51.4044	6.97134e-08
528325	chr4	66355986	7.4857e-11	73.5949	9.24477e-09
528327	chr4	66356248	3.5838e-13	159.277	5.86807e-11
529012	chr4	68484758	5.1344e-10	55.5956	4.41832e-08
529211	chr4	68943612	5.51497e-11	76.9338	6.99124e-09
529366	chr4	69343161	5.636e-10	54.8437	4.77924e-08
530000	chr4	71396797	4.75175e-14	212.888	8.35454e-12
530025	chr4	71458936	5.81548e-11	76.3435	7.33582e-09
530785	chr4	72697206	1.24826e-09	48.82	9.61857e-08
531208	chr4	73970757	4.91274e-11	78.236	6.30035e-09
532212	chr4	76491354	8.77642e-10	51.4044	6.97134e-08
532558	chr4	76860336	3.67766e-10	58.3711	3.93614e-08
532708	chr4	77087516	6.32833e-10	53.9228	5.30238e-08
532723	chr4	77121690	4.36009e-10	56.9388	4.41832e-08
533373	chr4	77942256	2.96825e-11	84.1681	3.95153e-09
535955	chr4	83507659	9.67371e-10	50.6772	7.62082e-08
535980	chr4	83552512	3.20677e-12	116.134	4.80722e-10
537983	chr4	87306854	2.26601e-10	62.6417	2.53002e-08
539982	chr4	90857914	9.39013e-11	71.2102	1.14224e-08
540027	chr4	90962359	5.26948e-10	55.3851	4.51468e-08
540646	chr4	93103628	5.1344e-10	55.5956	4.41832e-08
540649	chr4	93103780	8.60845e-12	100.689	1.22479e-09
541747	chr4	96124166	5.1344e-10	55.5956	4.41832e-08
541823	chr4	96335525	2.81662e-10	60.6869	3.0832e-08
542381	chr4	98276264	5.1344e-10	55.5956	4.41832e-08
542397	chr4	98327051	8.10718e-10	52.0045	6.64475e-08
543426	chr4	100585544	5.34972e-10	55.263	4.56549e-08
544624	chr4	103718492	6.27498e-12	105.399	9.08602e-10
546142	chr4	108240268	3.31544e-10	59.2608	3.58247e-08
547099	chr4	110119279	0	562.765	0
547645	chr4	110972809	5.1344e-10	55.5956	4.41832e-08
548230	chr4	111923544	1.99396e-13	173.314	3.33202e-11
549071	chr4	113654561	1.81906e-10	64.6788	2.0789e-08
549558	chr4	114576808	5.1344e-10	55.5956	4.41832e-08
550655	chr4	118191318	1.09788e-09	49.7468	8.55149e-08
550928	chr4	119166700	6.1072e-10	54.2039	5.13224e-08
551069	chr4	119410795	3.25424e-11	83.053	4.30162e-09
551127	chr4	119517531	8.25167e-10	51.8702	6.7488e-08
551163	chr4	119554803	8.77642e-10	51.4044	6.97134e-08
551179	chr4	119556056	5.1344e-10	55.5956	4.41832e-08
551267	chr4	119739845	5.1344e-10	55.5956	4.41832e-08
551870	chr4	121034606	5.1344e-10	55.5956	4.41832e-08
552257	chr4	122187073	8.9686e-12	100.094	1.27409e-09
552741	chr4	123237931	4.4381e-10	56.7916	4.41832e-08
553747	chr4	125421085	1.41935e-10	67.0576	1.66726e-08
554319	chr4	127043207	5.1344e-10	55.5956	4.41832e-08
554419	chr4	127362324	5.1344e-10	55.5956	4.41832e-08
554461	chr4	127485872	5.1344e-10	55.5956	4.41832e-08
557642	chr4	135021013	4.59757e-11	78.9924	5.92589e-09
557903	chr4	135947783	5.5675e-11	76.828	7.0543e-09
558676	chr4	138442663	5.1344e-10	55.5956	4.41832e-08
559111	chr4	139644185	1.24866e-10	68.3194	1.48354e-08
560621	chr4	141468616	5.1344e-10	55.5956	4.41832e-08
560853	chr4	141888920	5.1344e-10	55.5956	4.41832e-08
561661	chr4	144141473	5.1344e-10	55.5956	4.41832e-08
561828	chr4	144396565	5.1344e-10	55.5956	4.41832e-08
562057	chr4	144981232	4.44089e-16	425.495	9.00642e-14
562416	chr4	146086079	8.77642e-10	51.4044	6.97134e-08
564276	chr4	149861654	9.88723e-10	50.5155	7.77628e-08
564683	chr4	151199033	5.1344e-10	55.5956	4.41832e-08
565198	chr4	152024162	5.1344e-10	55.5956	4.41832e-08
565540	chr4	152454880	1.53439e-10	66.3013	1.78699e-08
565977	chr4	153169751	8.77642e-10	51.4044	6.97134e-08
566431	chr4	153883784	5.1344e-10	55.5956	4.41832e-08
566453	chr4	153897060	4.1811e-12	111.767	6.17861e-10
567285	chr4	155079461	3.21088e-10	59.5385	3.47984e-08
567842	chr4	156383576	5.1344e-10	55.5956	4.41832e-08
567885	chr4	156515077	5.1344e-10	55.5956	4.41832e-08
568029	chr4	156784778	4.69545e-10	56.3261	4.41832e-08
568390	chr4	157850725	8.07943e-10	52.0305	6.6245e-08
568841	chr4	159038349	1.93179e-13	174.094	3.23143e-11
569603	chr4	160361440	5.1344e-10	55.5956	4.41832e-08
570149	chr4	161772497	1.98619e-11	89.2138	2.70133e-09
573126	chr4	169341472	7.79243e-12	102.15	1.11378e-09
573562	chr4	169998974	5.1344e-10	55.5956	4.41832e-08
574471	chr4	171688137	1.73195e-14	246.094	3.11289e-12
575270	chr4	173978234	8.8409e-10	51.3493	7.01322e-08
575714	chr4	174470534	5.1344e-10	55.5956	4.41832e-08
578318	chr4	180902162	2.37548e-10	62.2126	2.63785e-08
581420	chr4	184891679	5.1344e-10	55.5956	4.41832e-08
581481	chr4	184973758	6.22746e-12	105.515	9.02321e-10
583017	chr4	186183375	1.32598e-10	67.7248	1.56772e-08
583318	chr4	186493787	3.10862e-15	316.713	5.83917e-13
583374	chr4	186545064	1.01755e-09	50.3034	7.98535e-08
583571	chr4	186816676	8.77642e-10	51.4044	6.97134e-08
583665	chr4	186933512	2.11355e-10	63.2806	2.37848e-08
583865	chr4	187091906	7.62736e-10	52.4706	6.28614e-08
584592	chr4	187868341	8.58233e-11	72.1473	1.05e-08
584816	chr4	187999981	6.96709e-12	103.817	1.00216e-09
585105	chr4	188534879	5.1344e-10	55.5956	4.41832e-08
585190	chr4	188667585	5.1344e-10	55.5956	4.41832e-08
585784	chr4	189207086	8.77642e-10	51.4044	6.97134e-08
585849	chr4	189271138	5.1344e-10	55.5956	4.41832e-08
585891	chr4	189316195	5.1344e-10	55.5956	4.41832e-08
585892	chr4	189316268	5.1344e-10	55.5956	4.41832e-08
586893	chr4	190877497	5.1344e-10	55.5956	4.41832e-08
588246	chr5	239793	5.1344e-10	55.5956	4.41832e-08
588699	chr5	416725	5.1344e-10	55.5956	4.41832e-08
588794	chr5	456778	8.70415e-14	195.289	1.49933e-11
588816	chr5	465131	1.43832e-10	66.9282	1.68681e-08
588835	chr5	471132	7.24731e-12	103.227	1.04041e-09
589221	chr5	538598	4.82715e-10	56.099	4.41832e-08
589631	chr5	666508	5.1344e-10	55.5956	4.41832e-08
590078	chr5	852793	2.41454e-10	62.0649	2.67757e-08
590079	chr5	852857	4.25851e-10	57.1351	4.41832e-08
590217	chr5	910394	8.05698e-10	52.0517	6.60857e-08
590715	chr5	1091549	5.1344e-10	55.5956	4.41832e-08
591097	chr5	1184728	5.1344e-10	55.5956	4.41832e-08
591453	chr5	1282812	5.1344e-10	55.5956	4.41832e-08
591520	chr5	1290033	5.05676e-11	77.9086	6.46477e-09
591543	chr5	1291041	5.05676e-11	77.9086	6.46477e-09
591629	chr5	1318218	1.25564e-10	68.264	1.49102e-08
591697	chr5	1335432	2.22045e-16	448.208	4.59293e-14
591729	chr5	1343588	1.61907e-10	65.7849	1.87456e-08
592056	chr5	1478809	1.28786e-13	184.554	2.19356e-11
592606	chr5	1669951	4.506e-11	79.2234	5.81636e-09
592656	chr5	1706306	5.1344e-10	55.5956	4.41832e-08
593546	chr5	2094534	3.18996e-10	59.5953	3.46061e-08
593626	chr5	2137077	6.84053e-12	104.093	9.85041e-10
593795	chr5	2223456	5.1344e-10	55.5956	4.41832e-08
594091	chr5	2464428	7.776e-13	142.469	1.23324e-10
594110	chr5	2495155	9.35657e-10	50.9251	7.39449e-08
594198	chr5	2562354	5.87735e-10	54.5087	4.95883e-08
594305	chr5	2642275	5.1344e-10	55.5956	4.41832e-08
594648	chr5	2831804	8.71545e-11	71.9861	1.06498e-08
594800	chr5	2990510	2.55597e-10	61.5521	2.81911e-08
595010	chr5	3142590	9.97079e-10	50.4533	7.83803e-08
595111	chr5	3236847	5.1344e-10	55.5956	4.41832e-08
595463	chr5	3545162	2.08635e-10	63.4002	2.35272e-08
595888	chr5	3962347	6.04379e-11	75.9178	7.59597e-09
596016	chr5	4143444	5.1344e-10	55.5956	4.41832e-08
596413	chr5	4867327	5.1344e-10	55.5956	4.41832e-08
596452	chr5	4902529	1.74243e-10	65.0854	2.00077e-08
597431	chr5	6372671	5.1344e-10	55.5956	4.41832e-08
597571	chr5	6481232	5.1344e-10	55.5956	4.41832e-08
597581	chr5	6492986	1.78737e-11	90.587	2.44363e-09
597929	chr5	6755158	4.8703e-10	56.0261	4.41832e-08
598036	chr5	6847181	2.88658e-15	318.002	5.44397e-13
598084	chr5	6914214	2.67031e-12	119.244	4.02981e-10
598997	chr5	8700860	2.37088e-10	62.2301	2.63542e-08
599193	chr5	9145069	5.1344e-10	55.5956	4.41832e-08
599285	chr5	9353791	8.77642e-10	51.4044	6.97134e-08
601767	chr5	14111466	5.31953e-10	55.3087	4.54625e-08
601974	chr5	14309866	4.46039e-10	56.7501	4.41832e-08
602033	chr5	14396405	1.4599e-11	93.2807	2.01572e-09
602311	chr5	14679422	6.03338e-10	54.3003	5.07803e-08
602599	chr5	14962178	8.77642e-10	51.4044	6.97134e-08
603008	chr5	15853361	2.67347e-10	61.1502	2.93633e-08
603039	chr5	15928115	5.1344e-10	55.5956	4.41832e-08
603066	chr5	15957116	5.1344e-10	55.5956	4.41832e-08
603661	chr5	16814782	5.77249e-10	54.6522	4.87917e-08
604034	chr5	17115832	9.62589e-10	50.714	7.58533e-08
604218	chr5	17278319	5.73212e-10	54.7083	4.84838e-08
604374	chr5	17490779	5.09814e-13	151.401	8.23727e-11
606545	chr5	23304180	3.96231e-10	57.7395	4.20802e-08
607862	chr5	26896117	8.77642e-10	51.4044	6.97134e-08
608371	chr5	28377210	3.64108e-10	58.4563	3.90146e-08
610109	chr5	32089668	8.83632e-10	51.3532	7.01129e-08
610368	chr5	32236052	1.27356e-11	95.143	1.77304e-09
610412	chr5	32294918	5.1344e-10	55.5956	4.41832e-08
611244	chr5	33722855	2.3631e-10	62.2599	2.62766e-08
612874	chr5	36640465	5.1344e-10	55.5956	4.41832e-08
613619	chr5	37584377	4.12476e-10	57.4019	4.36326e-08
614127	chr5	38454363	3.11418e-11	83.5846	4.13569e-09
616849	chr5	43535035	4.8875e-10	55.9973	4.41832e-08
617915	chr5	49942900	1.18368e-09	49.2014	9.15766e-08
618486	chr5	51660622	5.75939e-12	106.714	8.38961e-10
618911	chr5	52734178	8.6847e-10	51.4835	6.97134e-08
619173	chr5	53268542	7.56156e-10	52.5372	6.23602e-08
619271	chr5	53439615	5.1344e-10	55.5956	4.41832e-08
619513	chr5	53838104	5.1344e-10	55.5956	4.41832e-08
619794	chr5	54405361	1.01523e-10	70.4068	1.2267e-08
619985	chr5	54563007	1.70351e-10	65.2999	1.95952e-08
620458	chr5	55198849	1.69047e-10	65.3729	1.94554e-08
622347	chr5	58640885	4.8255e-10	56.1018	4.41832e-08
623411	chr5	61096269	2.22045e-16	477.98	4.59293e-14
623413	chr5	61100314	4.42313e-13	154.534	7.19103e-11
623687	chr5	61664192	8.77642e-10	51.4044	6.97134e-08
623892	chr5	61948009	6.48059e-12	104.909	9.36923e-10
623912	chr5	61979442	9.50164e-11	71.0881	1.15405e-08
624818	chr5	64421472	4.15521e-11	80.1605	5.3923e-09
625827	chr5	66426070	5.1344e-10	55.5956	4.41832e-08
626285	chr5	67497678	1.16603e-10	69.0032	1.39499e-08
626411	chr5	67690903	4.55352e-10	56.5791	4.41832e-08
626533	chr5	68069830	3.51572e-11	82.1274	4.62296e-09
626557	chr5	68170668	5.1344e-10	55.5956	4.41832e-08
627161	chr5	68723080	7.34031e-11	73.8048	9.0858e-09
627551	chr5	69065417	1.70583e-10	65.2869	1.9615e-08
628762	chr5	70644693	1.70583e-10	65.2869	1.9615e-08
629130	chr5	71177182	6.80399e-10	53.3545	5.67044e-08
629372	chr5	71654522	2.31837e-12	121.7	3.52635e-10
629439	chr5	71756069	5.1344e-10	55.5956	4.41832e-08
629464	chr5	71795746	1.34781e-12	131.604	2.0974e-10
629880	chr5	72487677	3.88447e-10	57.9069	4.13786e-08
630611	chr5	73666108	6.94549e-11	74.4	8.64618e-09
630757	chr5	73931100	5.1344e-10	55.5956	4.41832e-08
630761	chr5	73932155	1.85621e-10	64.4887	2.11618e-08
631810	chr5	75597367	1.18352e-10	68.8539	1.41437e-08
632075	chr5	75967667	5.1344e-10	55.5956	4.41832e-08
632490	chr5	76306532	2.22045e-16	460.635	4.59293e-14
633120	chr5	77135220	8.32642e-10	51.8018	6.80568e-08
633399	chr5	77506400	5.1344e-10	55.5956	4.41832e-08
633804	chr5	78022751	5.11327e-10	55.6291	4.41832e-08
634250	chr5	78580253	5.1344e-10	55.5956	4.41832e-08
635293	chr5	79906791	1.65763e-10	65.5599	1.90942e-08
635693	chr5	80551544	5.1344e-10	55.5956	4.41832e-08
636617	chr5	82401083	5.1344e-10	55.5956	4.41832e-08
636859	chr5	83042308	5.1344e-10	55.5956	4.41832e-08
636992	chr5	83488885	1.17106e-12	134.298	1.8315e-10
637111	chr5	83728559	7.57792e-10	52.5206	6.24746e-08
637435	chr5	84846308	3.1414e-11	83.4792	4.16593e-09
637840	chr5	86158404	5.1344e-10	55.5956	4.41832e-08
638038	chr5	86645100	8.77642e-10	51.4044	6.97134e-08
638160	chr5	87071948	5.4306e-10	55.142	4.62365e-08
639393	chr5	90344793	4.45866e-13	154.349	7.24339e-11
639900	chr5	91912221	5.1344e-10	55.5956	4.41832e-08
641345	chr5	95175225	5.1344e-10	55.5956	4.41832e-08
641681	chr5	95900167	4.20997e-13	155.635	6.85641e-11
642919	chr5	98860925	1.86517e-14	243.593	3.34041e-12
643225	chr5	99724820	1.86517e-14	243.885	3.34041e-12
644120	chr5	102360977	3.9101e-10	57.8514	4.16109e-08
644541	chr5	103426941	5.1344e-10	55.5956	4.41832e-08
645029	chr5	105235468	5.1344e-10	55.5956	4.41832e-08
645411	chr5	106675815	5.1344e-10	55.5956	4.41832e-08
645693	chr5	107326591	5.1344e-10	55.5956	4.41832e-08
645707	chr5	107359190	5.1344e-10	55.5956	4.41832e-08
646119	chr5	108235640	5.1344e-10	55.5956	4.41832e-08
646224	chr5	108533105	5.1344e-10	55.5956	4.41832e-08
647337	chr5	111444769	5.1344e-10	55.5956	4.41832e-08
647701	chr5	112179334	2.93605e-10	60.3205	3.20428e-08
648959	chr5	114673391	7.15179e-11	74.0843	8.87597e-09
650205	chr5	117576899	5.1344e-10	55.5956	4.41832e-08
650368	chr5	118123074	5.65249e-10	54.8203	4.79137e-08
651834	chr5	121872726	1.21545e-09	49.0109	9.38567e-08
652486	chr5	122971797	2.48739e-10	61.7966	2.75136e-08
652623	chr5	123369925	1.24756e-11	95.4272	1.73906e-09
652889	chr5	123984203	5.1344e-10	55.5956	4.41832e-08
653163	chr5	124474705	5.1344e-10	55.5956	4.41832e-08
653565	chr5	125801691	1.38739e-10	67.2802	1.63441e-08
653977	chr5	126123923	5.1344e-10	55.5956	4.41832e-08
654511	chr5	127163490	1.02056e-09	50.2816	8.00646e-08
654776	chr5	127678395	9.4301e-11	71.1663	1.14621e-08
656572	chr5	131651104	3.55989e-10	58.649	3.81947e-08
657116	chr5	132150918	5.1344e-10	55.5956	4.41832e-08
657653	chr5	132584894	5.90522e-10	54.471	4.98042e-08
657721	chr5	132649610	1.51452e-11	92.786	2.08674e-09
659851	chr5	134408045	5.1344e-10	55.5956	4.41832e-08
660443	chr5	135073391	5.1344e-10	55.5956	4.41832e-08
660857	chr5	135693039	1.41755e-10	67.07	1.66543e-08
661859	chr5	137504369	3.65554e-10	58.4225	3.91567e-08
661991	chr5	137600016	2.86211e-11	84.6136	3.81722e-09
662093	chr5	137680773	2.29257e-11	87.3788	3.09166e-09
662168	chr5	137735690	1.26787e-13	184.971	2.1629e-11
662411	chr5	137867300	6.86431e-10	53.2857	5.7127e-08
664912	chr5	139943183	8.77642e-10	51.4044	6.97134e-08
666594	chr5	141242878	5.1344e-10	55.5956	4.41832e-08
666836	chr5	141416630	1.57843e-10	66.0288	1.8324e-08
667223	chr5	141709030	4.37206e-11	79.5711	5.65017e-09
667244	chr5	141725522	3.27505e-10	59.3669	3.54468e-08
667882	chr5	142496950	1.21236e-13	186.176	2.07144e-11
668946	chr5	145439458	7.49349e-10	52.6067	6.18673e-08
669865	chr5	147055963	2.64702e-10	61.2388	2.9107e-08
670529	chr5	148619347	7.51399e-12	102.689	1.07657e-09
671708	chr5	149552492	1.4431e-10	66.8958	1.69181e-08
672339	chr5	149956304	4.19471e-10	57.2611	4.41832e-08
672982	chr5	150612519	2.79554e-13	165.083	4.61491e-11
673255	chr5	150932763	8.77642e-10	51.4044	6.97134e-08
674201	chr5	153156066	5.1344e-10	55.5956	4.41832e-08
674464	chr5	153677630	5.52869e-12	107.346	8.07694e-10
675220	chr5	154284028	1.9702e-11	89.3183	2.6807e-09
675379	chr5	154493020	5.1344e-10	55.5956	4.41832e-08
678065	chr5	159344388	5.1344e-10	55.5956	4.41832e-08
680159	chr5	164028465	7.82041e-12	102.097	1.11729e-09
680210	chr5	164176360	5.45732e-11	77.0513	6.92541e-09
680259	chr5	164269150	7.34248e-10	52.7636	6.07161e-08
680270	chr5	164289601	5.25593e-10	55.406	4.50968e-08
680566	chr5	165173634	3.7371e-10	58.2347	3.99453e-08
681428	chr5	167036649	8.77642e-10	51.4044	6.97134e-08
681467	chr5	167136258	2.74172e-11	85.1424	3.66263e-09
682012	chr5	167832582	5.51962e-10	55.0111	4.69273e-08
682262	chr5	168096816	5.1344e-10	55.5956	4.41832e-08
682889	chr5	169103190	8.9484e-14	194.476	1.541e-11
685370	chr5	171777466	1.19995e-09	49.1032	9.27143e-08
686129	chr5	172267967	9.74041e-11	70.8321	1.17933e-08
686242	chr5	172341610	4.67217e-10	56.367	4.41832e-08
687180	chr5	173060627	2.76223e-13	165.362	4.56108e-11
687208	chr5	173085009	5.83977e-13	148.471	9.37993e-11
688084	chr5	174088048	1.45907e-10	66.7888	1.70756e-08
688494	chr5	174512013	3.10862e-15	312.91	5.83917e-13
688631	chr5	174806473	1.29369e-09	48.5649	9.93821e-08
689025	chr5	175138664	6.54811e-10	53.6544	5.47533e-08
689858	chr5	175810876	5.3051e-10	55.3307	4.53629e-08
689864	chr5	175812581	5.04167e-10	55.7438	4.41832e-08
689999	chr5	175872762	9.00116e-11	71.6495	1.09775e-08
691107	chr5	176396178	1.27335e-09	48.6779	9.79344e-08
691641	chr5	176693238	5.1344e-10	55.5956	4.41832e-08
691642	chr5	176693365	5.96447e-10	54.3916	5.02704e-08
691896	chr5	176805598	1.31344e-10	67.8186	1.55457e-08
691899	chr5	176805931	5.1344e-10	55.5956	4.41832e-08
693225	chr5	177530528	2.45865e-10	61.9013	2.72233e-08
693657	chr5	177690291	5.1344e-10	55.5956	4.41832e-08
694131	chr5	177889717	2.61163e-10	61.3591	2.87372e-08
694169	chr5	177914621	4.07023e-11	80.4012	5.28832e-09
694373	chr5	178012336	1.50546e-13	180.469	2.54629e-11
694911	chr5	178397992	5.50671e-13	149.722	8.87985e-11
694982	chr5	178425661	5.1344e-10	55.5956	4.41832e-08
695124	chr5	178538378	8.58943e-10	51.5666	6.97134e-08
695259	chr5	178578455	1.8023e-10	64.766	2.06191e-08
695329	chr5	178605206	5.1344e-10	55.5956	4.41832e-08
695824	chr5	178807364	7.11342e-12	103.506	1.02209e-09
695977	chr5	178878073	3.5167e-10	58.7535	3.77871e-08
696990	chr5	179294992	5.1344e-10	55.5956	4.41832e-08
697247	chr5	179448337	5.57931e-10	54.9247	4.73793e-08
697860	chr5	179756401	3.93063e-12	112.769	5.82559e-10
698654	chr5	180108108	5.1344e-10	55.5956	4.41832e-08
699607	chr5	180753085	5.1344e-10	55.5956	4.41832e-08
700904	chr6	1235209	3.81e-10	58.0708	4.06448e-08
700906	chr6	1235291	3.81e-10	58.0708	4.06448e-08
700907	chr6	1235332	3.81e-10	58.0708	4.06448e-08
700908	chr6	1235373	3.81e-10	58.0708	4.06448e-08
700909	chr6	1235414	3.81e-10	58.0708	4.06448e-08
700910	chr6	1235455	3.81e-10	58.0708	4.06448e-08
701295	chr6	1495076	7.16112e-11	74.0703	8.88417e-09
701333	chr6	1525571	1.07654e-10	69.8092	1.29456e-08
701642	chr6	1630138	8.77642e-10	51.4044	6.97134e-08
701675	chr6	1651526	8.77642e-10	51.4044	6.97134e-08
702049	chr6	2243684	1.21548e-10	68.5876	1.44832e-08
702353	chr6	2623874	5.17195e-11	77.6543	6.594e-09
703072	chr6	3154591	5.1344e-10	55.5956	4.41832e-08
703189	chr6	3225479	5.1344e-10	55.5956	4.41832e-08
704886	chr6	4892480	5.1344e-10	55.5956	4.41832e-08
704909	chr6	4909545	9.47404e-11	71.1182	1.15091e-08
705225	chr6	5143257	1.37368e-10	67.3775	1.61942e-08
705430	chr6	5396776	5.1344e-10	55.5956	4.41832e-08
705495	chr6	5531975	1.19417e-09	49.1379	9.23181e-08
705561	chr6	5613419	2.10149e-10	63.3334	2.36776e-08
705606	chr6	5669996	7.73502e-10	52.3632	6.36765e-08
706233	chr6	6578707	8.33644e-12	101.158	1.18842e-09
706266	chr6	6615177	4.44089e-16	411.284	9.00642e-14
707681	chr6	7859755	3.04201e-12	117.021	4.56442e-10
707810	chr6	7987162	8.77642e-10	51.4044	6.97134e-08
708320	chr6	8947243	1.72291e-10	65.1923	1.98009e-08
708549	chr6	9458198	5.1344e-10	55.5956	4.41832e-08
708597	chr6	9563047	5.72012e-10	54.7251	4.83991e-08
709761	chr6	10911457	1.28786e-14	256.526	2.33073e-12
710100	chr6	11264321	5.26268e-10	55.3956	4.51154e-08
710363	chr6	11619780	2.17145e-10	63.032	2.43483e-08
713564	chr6	15488578	7.41532e-10	52.6875	6.1276e-08
713578	chr6	15497235	8.77642e-10	51.4044	6.97134e-08
713631	chr6	15517557	1.96472e-10	63.9573	2.22746e-08
713632	chr6	15517576	5.1344e-10	55.5956	4.41832e-08
714347	chr6	16328385	2.57758e-10	61.4766	2.83912e-08
715553	chr6	17774004	1.7147e-10	65.2376	1.971e-08
715554	chr6	17775277	1.00968e-11	98.3933	1.42693e-09
716454	chr6	19399684	3.74258e-11	81.3859	4.8947e-09
716551	chr6	19613299	1.22703e-09	48.9428	9.46618e-08
717681	chr6	21243230	7.42727e-10	52.6751	6.1367e-08
717693	chr6	21264014	5.1344e-10	55.5956	4.41832e-08
718617	chr6	22056968	1.95513e-10	64.0029	2.21775e-08
720961	chr6	26247100	5.1344e-10	55.5956	4.41832e-08
723178	chr6	28281332	1.06809e-09	49.9476	8.33934e-08
723277	chr6	28406740	3.25151e-10	59.4294	3.52037e-08
725643	chr6	30630756	1.50455e-10	66.4911	1.7566e-08
726457	chr6	31129434	8.77642e-10	51.4044	6.97134e-08
727786	chr6	31855710	5.1344e-10	55.5956	4.41832e-08
729116	chr6	32807240	5.1344e-10	55.5956	4.41832e-08
730079	chr6	33416168	0	562.756	0
730547	chr6	33655296	9.59433e-12	99.1227	1.36032e-09
730615	chr6	33695935	2.0694e-10	63.4755	2.33562e-08
731745	chr6	34344870	2.22045e-15	330.961	4.20586e-13
732106	chr6	34523229	1.59506e-10	65.9282	1.85072e-08
732148	chr6	34544061	1.02018e-10	70.3571	1.232e-08
732366	chr6	34735506	0	2056.85	0
733051	chr6	35327461	2.668e-11	85.4793	3.56779e-09
734163	chr6	36179173	5.1344e-10	55.5956	4.41832e-08
735258	chr6	36973588	6.86118e-13	145.06	1.0924e-10
737508	chr6	39295984	9.15557e-12	99.7961	1.29981e-09
737798	chr6	39815431	5.1344e-10	55.5956	4.41832e-08
740259	chr6	42211105	1.18146e-09	49.215	9.14406e-08
740294	chr6	42236495	1.07555e-09	49.8967	8.39257e-08
741153	chr6	42931155	5.1344e-10	55.5956	4.41832e-08
741421	chr6	43056904	8.77642e-10	51.4044	6.97134e-08
741591	chr6	43143458	2.55045e-10	61.5715	2.8135e-08
741608	chr6	43153904	4.21723e-11	79.9884	5.46519e-09
741822	chr6	43251532	1.95614e-10	63.9981	2.21851e-08
742185	chr6	43488253	1.31306e-11	94.7232	1.82531e-09
742439	chr6	43638590	9.51976e-11	71.0684	1.15582e-08
743563	chr6	44508768	5.1344e-10	55.5956	4.41832e-08
743628	chr6	44593507	5.1344e-10	55.5956	4.41832e-08
743675	chr6	44632247	1.09612e-09	49.7584	8.53884e-08
744073	chr6	45504398	5.1344e-10	55.5956	4.41832e-08
744077	chr6	45514856	5.1344e-10	55.5956	4.41832e-08
744145	chr6	45621649	8.98304e-12	100.071	1.27587e-09
744655	chr6	46656728	1.22859e-09	48.9338	9.47596e-08
744741	chr6	46830788	0	787.536	0
744910	chr6	47218241	5.1344e-10	55.5956	4.41832e-08
745279	chr6	47964264	6.50155e-11	75.1172	8.13069e-09
745768	chr6	49494296	5.1344e-10	55.5956	4.41832e-08
746411	chr6	51314556	8.35112e-11	72.4342	1.02343e-08
746705	chr6	52129547	8.82394e-10	51.3638	7.00402e-08
746939	chr6	52403253	5.15139e-11	77.6992	6.57291e-09
748555	chr6	55688817	3.68365e-11	81.5735	4.82342e-09
748750	chr6	56297068	5.66993e-10	54.7956	4.80428e-08
748971	chr6	56726696	5.1344e-10	55.5956	4.41832e-08
749175	chr6	56994174	7.07086e-10	53.0552	5.86667e-08
750027	chr6	62604608	4.92557e-11	78.2065	6.31434e-09
750035	chr6	62618742	1.02698e-09	50.2355	8.05202e-08
750399	chr6	63903486	5.40279e-12	107.704	7.90891e-10
751369	chr6	66497945	7.4911e-10	52.6092	6.18607e-08
752686	chr6	70684495	1.61208e-10	65.8264	1.86764e-08
753929	chr6	73696829	2.11937e-10	63.2553	2.3842e-08
754051	chr6	73935308	2.50786e-10	61.7228	2.77072e-08
756403	chr6	78639969	8.88178e-16	383.771	1.72225e-13
756996	chr6	80391887	5.1344e-10	55.5956	4.41832e-08
757158	chr6	80774883	8.01053e-10	52.0958	6.57377e-08
757246	chr6	80970514	6.59686e-11	74.9586	8.24041e-09
758114	chr6	83608858	4.53224e-11	79.1567	5.84909e-09
759305	chr6	86337140	5.1344e-10	55.5956	4.41832e-08
760012	chr6	87952941	5.1344e-10	55.5956	4.41832e-08
761690	chr6	90366190	3.30179e-10	59.2965	3.56831e-08
762033	chr6	90736636	1.46111e-10	66.7752	1.70865e-08
762052	chr6	90786641	8.77642e-10	51.4044	6.97134e-08
763893	chr6	96983052	5.1344e-10	55.5956	4.41832e-08
764764	chr6	99457946	9.76484e-10	50.6077	7.68834e-08
766484	chr6	104090694	2.19699e-10	62.9247	2.4601e-08
767467	chr6	106115009	5.1344e-10	55.5956	4.41832e-08
768296	chr6	107281796	5.1344e-10	55.5956	4.41832e-08
768451	chr6	107390123	5.1344e-10	55.5956	4.41832e-08
768645	chr6	107493524	5.1344e-10	55.5956	4.41832e-08
769197	chr6	108227638	5.1344e-10	55.5956	4.41832e-08
769647	chr6	108553433	2.72738e-10	60.9724	2.99202e-08
770113	chr6	109090204	0	494.986	0
770839	chr6	110186591	8.81051e-11	71.8727	1.0757e-08
771007	chr6	110447692	5.1344e-10	55.5956	4.41832e-08
771262	chr6	110842368	5.1344e-10	55.5956	4.41832e-08
771317	chr6	110942427	5.25605e-10	55.4058	4.50968e-08
771775	chr6	111389162	3.53461e-10	58.71	3.79608e-08
772294	chr6	112114934	6.90938e-10	53.2348	5.74436e-08
772793	chr6	113045663	5.1344e-10	55.5956	4.41832e-08
772929	chr6	113565964	5.1344e-10	55.5956	4.41832e-08
773252	chr6	114227396	5.1344e-10	55.5956	4.41832e-08
774041	chr6	116498259	5.1344e-10	55.5956	4.41832e-08
774109	chr6	116638561	5.1344e-10	55.5956	4.41832e-08
776424	chr6	122001413	2.48818e-10	61.7937	2.75177e-08
778110	chr6	126123247	1.26539e-09	48.7226	9.73565e-08
778291	chr6	126573966	1.44209e-11	93.4465	1.99282e-09
778526	chr6	127424497	1.02755e-09	50.2314	8.05552e-08
778720	chr6	127771491	2.97473e-10	60.2055	3.24325e-08
779009	chr6	128642043	8.77642e-10	51.4044	6.97134e-08
779024	chr6	128684009	1.25953e-09	48.7557	9.69517e-08
779743	chr6	130444893	6.23355e-11	75.5778	7.81794e-09
780447	chr6	131787269	4.87388e-12	109.319	7.16191e-10
780465	chr6	131856688	1.07652e-09	49.8901	8.39812e-08
780659	chr6	132194067	5.1344e-10	55.5956	4.41832e-08
780901	chr6	132719675	1.20963e-10	68.6357	1.44261e-08
780923	chr6	132730152	8.77642e-10	51.4044	6.97134e-08
781232	chr6	133375150	9.66849e-10	50.6812	7.61798e-08
782886	chr6	136261030	1.30968e-10	67.8468	1.55068e-08
783258	chr6	136930112	5.1344e-10	55.5956	4.41832e-08
783671	chr6	137523179	5.1344e-10	55.5956	4.41832e-08
784463	chr6	138753095	5.1344e-10	55.5956	4.41832e-08
785560	chr6	140093189	2.83735e-11	84.7202	3.78652e-09
785806	chr6	140780191	2.05163e-11	88.7958	2.78743e-09
787655	chr6	144778310	5.1344e-10	55.5956	4.41832e-08
787725	chr6	144909668	5.1344e-10	55.5956	4.41832e-08
787850	chr6	145259278	8.77642e-10	51.4044	6.97134e-08
788070	chr6	145910908	2.79776e-14	229.988	4.98469e-12
788643	chr6	147480469	5.1344e-10	55.5956	4.41832e-08
788714	chr6	147603222	5.1344e-10	55.5956	4.41832e-08
788839	chr6	147839279	5.1344e-10	55.5956	4.41832e-08
788904	chr6	147941201	1.72751e-13	176.924	2.90256e-11
789174	chr6	148521130	1.54596e-10	66.2289	1.80014e-08
789500	chr6	148841115	1.54543e-13	179.769	2.61186e-11
789503	chr6	148841604	3.28367e-10	59.3441	3.55284e-08
789513	chr6	148854602	3.10862e-15	315.296	5.83917e-13
790643	chr6	150140539	8.77642e-10	51.4044	6.97134e-08
790736	chr6	150226785	8.57435e-10	51.5799	6.97134e-08
792319	chr6	151680095	5.1344e-10	55.5956	4.41832e-08
792331	chr6	151687405	5.1344e-10	55.5956	4.41832e-08
792953	chr6	152534161	5.1344e-10	55.5956	4.41832e-08
793010	chr6	152615165	8.55729e-11	72.178	1.04713e-08
793342	chr6	153280563	5.1344e-10	55.5956	4.41832e-08
794076	chr6	154763106	5.1344e-10	55.5956	4.41832e-08
794127	chr6	154818610	5.1344e-10	55.5956	4.41832e-08
794463	chr6	155201180	4.19884e-11	80.0391	5.4446e-09
796091	chr6	157491556	1.76814e-12	126.552	2.72107e-10
796108	chr6	157512140	1.78497e-11	90.6046	2.44086e-09
796501	chr6	157854029	1.55419e-10	66.1777	1.80843e-08
796615	chr6	157948246	4.85865e-11	78.3619	6.23465e-09
797054	chr6	158365721	5.1344e-10	55.5956	4.41832e-08
797092	chr6	158397761	1.77636e-15	339.479	3.38035e-13
798158	chr6	159086558	5.1344e-10	55.5956	4.41832e-08
798643	chr6	159457884	9.56704e-10	50.7595	7.54714e-08
798666	chr6	159484733	1.57518e-12	128.678	2.43386e-10
799105	chr6	160040802	6.05227e-12	105.951	8.79274e-10
799592	chr6	160508380	9.86988e-13	137.651	1.55365e-10
800304	chr6	161579844	5.23885e-11	77.5096	6.67279e-09
800522	chr6	161797012	1.50293e-11	92.8892	2.07339e-09
801424	chr6	163117212	1.23113e-10	68.4601	1.46483e-08
801691	chr6	163571709	4.35014e-10	56.9578	4.41832e-08
801848	chr6	163731944	7.07361e-11	74.2027	8.79229e-09
803185	chr6	165846941	5.1344e-10	55.5956	4.41832e-08
804270	chr6	166826432	2.11192e-10	63.2878	2.37705e-08
804411	chr6	166906980	1.13047e-11	96.7978	1.58735e-09
804504	chr6	166952019	4.29416e-10	57.0656	4.41832e-08
804560	chr6	166995053	7.42735e-11	73.6786	9.17988e-09
805057	chr6	167362085	5.1344e-10	55.5956	4.41832e-08
805816	chr6	167918800	1.94083e-10	64.0714	2.20458e-08
805820	chr6	167919579	5.34623e-10	55.2683	4.56363e-08
806923	chr6	168645627	5.1344e-10	55.5956	4.41832e-08
807795	chr6	169130113	1.42962e-10	66.9873	1.67811e-08
808306	chr6	169448853	5.29231e-10	55.3502	4.52713e-08
808503	chr6	169623303	2.22853e-10	62.7941	2.49243e-08
808737	chr6	169824690	5.1344e-10	55.5956	4.41832e-08
809068	chr6	170167293	2.22622e-11	87.7514	3.01092e-09
809500	chr6	170444420	2.22045e-16	462.487	4.59293e-14
809626	chr6	170477369	2.08913e-11	88.5632	2.83426e-09
809770	chr6	170529929	5.1344e-10	55.5956	4.41832e-08
809951	chr6	170592617	8.77642e-10	51.4044	6.97134e-08
810070	chr6	170626468	1.83157e-10	64.6143	2.09137e-08
810268	chr6	170809852	5.1344e-10	55.5956	4.41832e-08
810295	chr6	170865800	8.77642e-10	51.4044	6.97134e-08
810910	chr7	205664	9.58678e-12	99.1341	1.35984e-09
810932	chr7	210749	9.33253e-13	138.768	1.47367e-10
811906	chr7	496100	8.77642e-10	51.4044	6.97134e-08
812010	chr7	515079	5.1344e-10	55.5956	4.41832e-08
812393	chr7	594499	1.14134e-09	49.4647	8.86044e-08
812684	chr7	667237	5.1344e-10	55.5956	4.41832e-08
812797	chr7	699134	5.1344e-10	55.5956	4.41832e-08
812853	chr7	720255	4.59188e-13	153.698	7.44503e-11
813155	chr7	821705	7.19513e-12	103.335	1.03315e-09
813165	chr7	823544	6.82667e-10	53.3286	5.68616e-08
813355	chr7	895140	5.1344e-10	55.5956	4.41832e-08
813381	chr7	905718	5.1344e-10	55.5956	4.41832e-08
813906	chr7	998708	5.1344e-10	55.5956	4.41832e-08
814183	chr7	1062568	5.1344e-10	55.5956	4.41832e-08
814569	chr7	1142094	4.9697e-10	55.861	4.41832e-08
814628	chr7	1154413	3.92857e-10	57.8116	4.17745e-08
814629	chr7	1154429	5.1344e-10	55.5956	4.41832e-08
814631	chr7	1155005	5.1344e-10	55.5956	4.41832e-08
814636	chr7	1155521	5.1344e-10	55.5956	4.41832e-08
814650	chr7	1156676	5.1344e-10	55.5956	4.41832e-08
815965	chr7	1460750	2.17652e-10	63.0106	2.4401e-08
816253	chr7	1511006	5.1344e-10	55.5956	4.41832e-08
816283	chr7	1515654	5.1344e-10	55.5956	4.41832e-08
816901	chr7	1642262	6.92757e-10	53.2143	5.75802e-08
816943	chr7	1656928	1.91374e-10	64.2026	2.17609e-08
816961	chr7	1660733	7.09683e-11	74.1674	8.8178e-09
817570	chr7	1853871	3.53427e-10	58.7108	3.79608e-08
817811	chr7	1913339	3.54783e-12	114.451	5.28699e-10
818077	chr7	1991954	5.1344e-10	55.5956	4.41832e-08
818144	chr7	2015425	8.78206e-11	71.9065	1.07283e-08
818274	chr7	2051793	5.1344e-10	55.5956	4.41832e-08
818564	chr7	2147815	8.77642e-10	51.4044	6.97134e-08
818872	chr7	2269784	3.55271e-13	159.474	5.82224e-11
819013	chr7	2304051	2.27921e-10	62.5888	2.54384e-08
819337	chr7	2412988	9.02718e-11	71.6194	1.10051e-08
819782	chr7	2555550	3.50274e-10	58.7877	3.76618e-08
820107	chr7	2643299	3.10862e-15	316.667	5.83917e-13
820457	chr7	2731699	5.1344e-10	55.5956	4.41832e-08
820570	chr7	2767870	4.9154e-11	78.2299	6.30254e-09
821675	chr7	3698798	1.36002e-10	67.4756	1.60505e-08
821771	chr7	3861137	8.77642e-10	51.4044	6.97134e-08
821934	chr7	4007033	5.1344e-10	55.5956	4.41832e-08
822294	chr7	4207743	5.1344e-10	55.5956	4.41832e-08
822444	chr7	4257085	5.1344e-10	55.5956	4.41832e-08
822502	chr7	4275928	6.67788e-10	53.5007	5.57742e-08
822547	chr7	4300521	5.1344e-10	55.5956	4.41832e-08
823220	chr7	4767741	2.98835e-10	60.1654	3.25646e-08
823237	chr7	4772450	8.77642e-10	51.4044	6.97134e-08
823239	chr7	4773486	6.68869e-11	74.8082	8.34992e-09
823424	chr7	4820968	2.22045e-16	454.608	4.59293e-14
823681	chr7	4874167	5.3322e-10	55.2895	4.55351e-08
824054	chr7	5052471	3.90085e-10	57.8714	4.15327e-08
824727	chr7	5351896	8.77642e-10	51.4044	6.97134e-08
827649	chr7	6647094	1.57446e-10	66.053	1.82908e-08
827935	chr7	6737104	4.3603e-10	56.9384	4.41832e-08
828323	chr7	6919838	5.1344e-10	55.5956	4.41832e-08
830264	chr7	11770352	3.62586e-11	81.7608	4.75215e-09
830415	chr7	12181000	1.25778e-09	48.7657	9.6828e-08
831523	chr7	15007710	2.88902e-11	84.4988	3.85076e-09
831746	chr7	15684304	2.03535e-10	63.6292	2.30076e-08
831773	chr7	15732574	6.974e-10	53.1624	5.79219e-08
832097	chr7	16625118	9.21895e-10	51.0356	7.29013e-08
832444	chr7	17334327	5.1344e-10	55.5956	4.41832e-08
832834	chr7	18310945	7.90395e-10	52.198	6.49527e-08
832965	chr7	18656019	1.65401e-11	91.61	2.26841e-09
834395	chr7	21716436	5.51845e-11	76.9268	6.99351e-09
834502	chr7	21941248	5.1344e-10	55.5956	4.41832e-08
835217	chr7	23016688	5.1344e-10	55.5956	4.41832e-08
836174	chr7	24091412	3.7301e-10	58.2507	3.98835e-08
836975	chr7	25252542	5.1344e-10	55.5956	4.41832e-08
837460	chr7	26086894	3.50086e-10	58.7922	3.7654e-08
840459	chr7	29548385	1.04681e-09	50.095	8.19173e-08
840626	chr7	29729909	5.1344e-10	55.5956	4.41832e-08
841333	chr7	30625259	4.63649e-10	56.4301	4.41832e-08
842177	chr7	31726640	6.16596e-12	105.667	8.944e-10
842834	chr7	32909151	5.1344e-10	55.5956	4.41832e-08
843303	chr7	33674666	1.92509e-10	64.1474	2.18823e-08
845277	chr7	37076368	4.01665e-11	80.5559	5.22805e-09
845281	chr7	37082738	4.75886e-12	109.697	7.00233e-10
846536	chr7	39487404	5.0651e-10	55.7061	4.41832e-08
846807	chr7	39832155	5.1344e-10	55.5956	4.41832e-08
847620	chr7	41183145	7.99472e-12	101.772	1.14095e-09
847852	chr7	41721839	5.1344e-10	55.5956	4.41832e-08
849202	chr7	43918208	5.1344e-10	55.5956	4.41832e-08
849522	chr7	44097834	5.1344e-10	55.5956	4.41832e-08
849530	chr7	44102537	5.38636e-12	107.751	7.88662e-10
851658	chr7	45813626	5.1344e-10	55.5956	4.41832e-08
851695	chr7	45850899	1.64831e-10	65.6137	1.90171e-08
851708	chr7	45852257	1.64831e-10	65.6137	1.90171e-08
851723	chr7	45853364	5.1344e-10	55.5956	4.41832e-08
851795	chr7	45888487	7.9257e-11	72.9867	9.75017e-09
851991	chr7	46168405	5.1344e-10	55.5956	4.41832e-08
851996	chr7	46186278	1.28207e-10	68.0574	1.52048e-08
852102	chr7	46433265	1.99837e-10	63.7993	2.26288e-08
852134	chr7	46556957	5.1344e-10	55.5956	4.41832e-08
852159	chr7	46620215	1.45471e-10	66.8179	1.70359e-08
852495	chr7	47318838	1.27688e-10	68.0976	1.51487e-08
852670	chr7	47455024	2.05425e-10	63.5435	2.31892e-08
853649	chr7	48391862	6.95044e-11	74.3923	8.6507e-09
854548	chr7	50458686	2.10992e-10	63.2965	2.37562e-08
854748	chr7	50660344	1.29086e-09	48.5805	9.91879e-08
854880	chr7	50800008	5.1344e-10	55.5956	4.41832e-08
855049	chr7	50983200	6.17113e-11	75.6883	7.74709e-09
857225	chr7	55241713	5.1344e-10	55.5956	4.41832e-08
857887	chr7	55806542	2.09659e-11	88.5174	2.84362e-09
857939	chr7	55812550	8.77642e-10	51.4044	6.97134e-08
858441	chr7	56148878	4.94289e-11	78.1666	6.33406e-09
858883	chr7	56440680	5.1344e-10	55.5956	4.41832e-08
858897	chr7	56441973	5.1344e-10	55.5956	4.41832e-08
859277	chr7	56877335	5.1344e-10	55.5956	4.41832e-08
859451	chr7	56895693	5.1344e-10	55.5956	4.41832e-08
860804	chr7	62574692	7.33945e-10	52.7668	6.07105e-08
861509	chr7	63209396	5.1344e-10	55.5956	4.41832e-08
862014	chr7	63569210	5.1344e-10	55.5956	4.41832e-08
862302	chr7	63961394	5.1344e-10	55.5956	4.41832e-08
862780	chr7	64344141	8.55903e-10	51.5934	6.97134e-08
863497	chr7	65017160	4.44089e-16	409.133	9.00642e-14
867827	chr7	69654935	1.53597e-11	92.5974	2.11406e-09
867956	chr7	69897953	5.1344e-10	55.5956	4.41832e-08
868225	chr7	70183242	9.71129e-10	50.6484	7.6471e-08
868245	chr7	70199024	5.6036e-10	54.8899	4.75671e-08
868324	chr7	70257927	5.75032e-10	54.683	4.86232e-08
868828	chr7	70800702	5.1344e-10	55.5956	4.41832e-08
869410	chr7	71441020	4.28584e-11	79.8013	5.54861e-09
871374	chr7	72877254	1.04119e-09	50.1345	8.1517e-08
871982	chr7	73147321	5.1344e-10	55.5956	4.41832e-08
873318	chr7	73753096	2.44585e-10	61.9484	2.71e-08
873800	chr7	73969779	4.45763e-11	79.3475	5.75621e-09
873816	chr7	73975917	5.48093e-10	55.0677	4.66225e-08
874143	chr7	74138752	5.1344e-10	55.5956	4.41832e-08
874760	chr7	74464504	5.1344e-10	55.5956	4.41832e-08
875253	chr7	74781912	5.1344e-10	55.5956	4.41832e-08
876957	chr7	75693750	8.99432e-10	51.2202	7.12541e-08
877353	chr7	75914928	1.15973e-09	49.349	8.9872e-08
877474	chr7	75959221	8.77642e-10	51.4044	6.97134e-08
877729	chr7	76100267	7.01217e-13	144.602	1.11589e-10
879398	chr7	78531898	5.1344e-10	55.5956	4.41832e-08
879416	chr7	78579852	3.7719e-10	58.156	4.02976e-08
879862	chr7	79911792	2.41431e-10	62.0657	2.67757e-08
880820	chr7	82300721	7.81806e-11	73.1318	9.62071e-09
880882	chr7	82474044	1.05399e-10	70.0244	1.27024e-08
880896	chr7	82545043	5.1344e-10	55.5956	4.41832e-08
880900	chr7	82560343	1.03416e-10	70.218	1.24796e-08
881361	chr7	83833384	8.77642e-10	51.4044	6.97134e-08
881438	chr7	84094993	5.1344e-10	55.5956	4.41832e-08
881837	chr7	85616232	5.1344e-10	55.5956	4.41832e-08
882082	chr7	86386832	2.45004e-12	120.733	3.71368e-10
883569	chr7	90451082	5.1344e-10	55.5956	4.41832e-08
883853	chr7	91169612	5.1344e-10	55.5956	4.41832e-08
884482	chr7	92267923	5.1344e-10	55.5956	4.41832e-08
885390	chr7	94560721	5.1344e-10	55.5956	4.41832e-08
885633	chr7	95216744	3.76588e-13	158.156	6.15154e-11
886883	chr7	97558754	5.1344e-10	55.5956	4.41832e-08
887619	chr7	97947095	5.1344e-10	55.5956	4.41832e-08
887620	chr7	97947256	5.1344e-10	55.5956	4.41832e-08
888870	chr7	98879432	5.87276e-10	54.5149	4.9556e-08
889264	chr7	99047861	5.1344e-10	55.5956	4.41832e-08
889519	chr7	99176487	2.22045e-16	463.114	4.59293e-14
890601	chr7	99953917	5.71264e-10	54.7355	4.83421e-08
891287	chr7	100225280	5.1344e-10	55.5956	4.41832e-08
891437	chr7	100275100	4.67237e-11	78.8077	6.01387e-09
891886	chr7	100419931	8.77642e-10	51.4044	6.97134e-08
892081	chr7	100480638	6.07254e-10	54.249	5.10705e-08
892173	chr7	100497993	8.7671e-10	51.4124	6.97134e-08
892394	chr7	100681823	1.22933e-11	95.6306	1.71511e-09
892853	chr7	100849385	1.17144e-11	96.3006	1.641e-09
894124	chr7	101421216	6.98645e-10	53.1485	5.8018e-08
894862	chr7	101829562	5.64881e-13	149.183	9.0866e-11
894907	chr7	101844923	9.57456e-13	138.253	1.50933e-10
896680	chr7	103290787	9.79264e-10	50.5866	7.70837e-08
896880	chr7	103808892	5.1344e-10	55.5956	4.41832e-08
898222	chr7	105504993	4.84303e-10	56.0721	4.41832e-08
900141	chr7	109305472	3.81917e-14	219.845	6.75847e-12
901299	chr7	112272431	6.14426e-10	54.156	5.16139e-08
901507	chr7	112770519	5.1344e-10	55.5956	4.41832e-08
902139	chr7	114743672	8.77642e-10	51.4044	6.97134e-08
902450	chr7	115954792	5.1344e-10	55.5956	4.41832e-08
902662	chr7	116349214	1.05946e-09	50.007	8.28083e-08
902794	chr7	116580260	5.1344e-10	55.5956	4.41832e-08
903011	chr7	116944824	5.1344e-10	55.5956	4.41832e-08
903879	chr7	119915573	5.1344e-10	55.5956	4.41832e-08
904060	chr7	120499527	5.1344e-10	55.5956	4.41832e-08
904225	chr7	120966936	5.1344e-10	55.5956	4.41832e-08
904897	chr7	122702682	2.03973e-10	63.6092	2.30445e-08
906447	chr7	127235689	2.52864e-12	120.185	3.82838e-10
906565	chr7	127332878	1.09107e-10	69.6732	1.31082e-08
906600	chr7	127411964	5.1344e-10	55.5956	4.41832e-08
906648	chr7	127513622	5.1344e-10	55.5956	4.41832e-08
907617	chr7	128258385	8.25167e-10	51.8702	6.7488e-08
907975	chr7	128493630	5.1344e-10	55.5956	4.41832e-08
910409	chr7	130583659	5.1344e-10	55.5956	4.41832e-08
911527	chr7	131853327	5.1344e-10	55.5956	4.41832e-08
911574	chr7	131908351	1.18365e-09	49.2017	9.15766e-08
911784	chr7	132193190	5.1344e-10	55.5956	4.41832e-08
911951	chr7	132379740	4.78096e-10	56.1778	4.41832e-08
912603	chr7	133630728	7.29083e-10	52.8181	6.03464e-08
912886	chr7	134132124	4.84812e-12	109.403	7.12566e-10
913034	chr7	134327350	9.1549e-13	139.153	1.44667e-10
913080	chr7	134404340	7.81397e-12	102.109	1.11661e-09
913175	chr7	134572784	5.1344e-10	55.5956	4.41832e-08
913248	chr7	134719664	5.15143e-14	210.438	9.02814e-12
913765	chr7	135412214	5.33684e-12	107.895	7.82112e-10
914536	chr7	137281700	7.69642e-10	52.4015	6.33907e-08
915184	chr7	138175545	3.22775e-11	83.1515	4.27092e-09
915201	chr7	138235818	5.1344e-10	55.5956	4.41832e-08
915275	chr7	138329490	8.66027e-11	72.0526	1.05914e-08
915589	chr7	138645837	2.2073e-11	87.8599	2.98715e-09
915753	chr7	138771856	1.36324e-10	67.4523	1.60828e-08
916434	chr7	139279487	4.59636e-10	56.5018	4.41832e-08
916532	chr7	139416564	5.1344e-10	55.5956	4.41832e-08
916574	chr7	139457040	9.15587e-10	51.0869	7.24638e-08
916626	chr7	139487381	5.53424e-12	107.33	8.08324e-10
917546	chr7	140223197	1.39518e-10	67.2254	1.64181e-08
917692	chr7	140329313	5.1344e-10	55.5956	4.41832e-08
918902	chr7	142192781	1.39555e-12	130.946	2.16911e-10
919367	chr7	142965251	1.70886e-12	127.178	2.63355e-10
919401	chr7	142989663	1.10946e-09	49.6704	8.63246e-08
920682	chr7	144966923	7.09545e-10	53.0283	5.88409e-08
921078	chr7	146022523	2.31754e-10	62.4368	2.58226e-08
922066	chr7	148087290	1.03961e-12	136.625	1.63413e-10
922091	chr7	148114303	1.39133e-12	131.004	2.16307e-10
922132	chr7	148143497	5.1344e-10	55.5956	4.41832e-08
923261	chr7	148921092	5.1344e-10	55.5956	4.41832e-08
923419	chr7	148984434	2.11577e-10	63.271	2.38056e-08
923425	chr7	148986700	1.11987e-09	49.6024	8.70312e-08
924160	chr7	149489774	1.33227e-15	351.082	2.55384e-13
926238	chr7	150825432	8.77642e-10	51.4044	6.97134e-08
927359	chr7	151443229	2.87588e-11	84.5548	3.83402e-09
927584	chr7	151560265	4.45218e-10	56.7653	4.41832e-08
927695	chr7	151626497	5.48851e-10	55.0566	4.66756e-08
927914	chr7	151829249	8.35887e-12	101.119	1.19135e-09
930063	chr7	154084256	3.54072e-12	114.484	5.27761e-10
930091	chr7	154150198	5.40385e-10	55.1818	4.60567e-08
930771	chr7	154917021	5.48628e-12	107.465	8.02215e-10
931805	chr7	155370341	5.1344e-10	55.5956	4.41832e-08
932706	chr7	155950119	2.0914e-10	63.3778	2.35801e-08
933508	chr7	156755638	1.72435e-10	65.1843	1.9814e-08
933976	chr7	156986210	3.87423e-12	113.005	5.74721e-10
934020	chr7	157038420	9.54792e-15	268.39	1.73999e-12
934348	chr7	157193398	5.1344e-10	55.5956	4.41832e-08
934384	chr7	157203639	6.80282e-11	74.6246	8.4815e-09
934491	chr7	157234531	5.1344e-10	55.5956	4.41832e-08
934528	chr7	157252221	1.10473e-10	69.5472	1.32627e-08
934786	chr7	157355294	2.43139e-11	86.6376	3.26876e-09
935004	chr7	157451701	6.67711e-10	53.5016	5.57742e-08
935429	chr7	157565638	3.48874e-10	58.822	3.7558e-08
935608	chr7	157637561	3.50058e-11	82.1788	4.60397e-09
935965	chr7	157811825	7.42408e-11	73.6833	9.17954e-09
936151	chr7	157919053	9.03527e-10	51.1862	7.15526e-08
936152	chr7	157919228	5.1344e-10	55.5956	4.41832e-08
936251	chr7	157968042	5.20943e-11	77.573	6.63919e-09
936504	chr7	158113794	1.57497e-10	66.0499	1.82936e-08
936660	chr7	158198809	5.1344e-10	55.5956	4.41832e-08
936712	chr7	158218344	5.1344e-10	55.5956	4.41832e-08
936714	chr7	158218444	5.1344e-10	55.5956	4.41832e-08
936722	chr7	158218842	5.1344e-10	55.5956	4.41832e-08
936724	chr7	158218942	5.1344e-10	55.5956	4.41832e-08
937268	chr7	158552178	2.87054e-10	60.5193	3.13855e-08
937523	chr7	158734712	1.19065e-10	68.7938	1.42158e-08
937790	chr7	158856498	5.1344e-10	55.5956	4.41832e-08
938004	chr7	158949277	7.14691e-11	74.0917	8.87159e-09
939099	chr8	703222	1.28342e-13	184.648	2.18713e-11
939101	chr8	703707	6.45706e-13	146.327	1.03081e-10
939318	chr8	849437	7.56178e-10	52.537	6.23602e-08
939331	chr8	852178	2.11504e-11	88.4051	2.86644e-09
939858	chr8	1138226	8.77642e-10	51.4044	6.97134e-08
939936	chr8	1197242	5.1344e-10	55.5956	4.41832e-08
939944	chr8	1197736	1.10326e-10	69.5607	1.32474e-08
939952	chr8	1198377	5.1344e-10	55.5956	4.41832e-08
939976	chr8	1205317	8.27098e-10	51.8525	6.76205e-08
940207	chr8	1332583	5.1344e-10	55.5956	4.41832e-08
940247	chr8	1333915	2.10094e-11	88.4909	2.84851e-09
940468	chr8	1443602	8.77642e-10	51.4044	6.97134e-08
941033	chr8	1733813	5.1344e-10	55.5956	4.41832e-08
941668	chr8	1997683	4.17755e-12	111.782	6.17475e-10
941727	chr8	2024680	5.1344e-10	55.5956	4.41832e-08
943395	chr8	4389718	3.28916e-10	59.3297	3.55642e-08
945086	chr8	6778551	3.25686e-11	83.0434	4.30421e-09
945788	chr8	7375425	9.39044e-11	71.2099	1.14224e-08
946364	chr8	7660637	9.39044e-11	71.2099	1.14224e-08
946981	chr8	8197043	5.1344e-10	55.5956	4.41832e-08
947207	chr8	8431312	2.14853e-10	63.1295	2.41166e-08
947476	chr8	8698059	8.77642e-10	51.4044	6.97134e-08
948360	chr8	9635012	5.1344e-10	55.5956	4.41832e-08
948809	chr8	10161795	1.15632e-09	49.3703	8.96401e-08
949331	chr8	10568304	5.1344e-10	55.5956	4.41832e-08
951147	chr8	11871157	5.1344e-10	55.5956	4.41832e-08
952377	chr8	13025098	7.34107e-10	52.7651	6.07161e-08
953187	chr8	15077163	3.10638e-10	59.8265	3.37553e-08
953329	chr8	15349249	3.50552e-10	58.7808	3.76852e-08
955591	chr8	19258487	5.1344e-10	55.5956	4.41832e-08
956483	chr8	20451860	8.82987e-10	51.3587	7.00787e-08
956870	chr8	21155487	1.43261e-10	66.9669	1.68072e-08
957824	chr8	21955258	2.98715e-10	60.169	3.25571e-08
958640	chr8	22386441	2.56526e-10	61.5196	2.82793e-08
958936	chr8	22476741	5.1344e-10	55.5956	4.41832e-08
958986	chr8	22493548	1.22646e-09	48.9462	9.46402e-08
959564	chr8	22862808	2.65187e-10	61.2225	2.91506e-08
960651	chr8	23737406	5.1344e-10	55.5956	4.41832e-08
961356	chr8	25193505	5.1344e-10	55.5956	4.41832e-08
962941	chr8	27296562	1.14912e-09	49.4155	8.91666e-08
963014	chr8	27364503	5.1344e-10	55.5956	4.41832e-08
963355	chr8	27700721	1.98419e-12	124.464	3.03499e-10
964316	chr8	28574959	3.33005e-11	82.7762	4.39472e-09
964788	chr8	29116916	1.20288e-09	49.0856	9.29302e-08
965912	chr8	30403722	2.56155e-11	85.9853	3.43457e-09
967316	chr8	33268253	1.23932e-11	95.5188	1.72868e-09
967475	chr8	33405841	5.05529e-10	55.7219	4.41832e-08
968015	chr8	34512396	5.31575e-13	150.489	8.58038e-11
968148	chr8	34857319	5.1344e-10	55.5956	4.41832e-08
968996	chr8	37080272	3.92867e-10	57.8114	4.17745e-08
970480	chr8	38271355	8.85512e-10	51.3373	7.02365e-08
970502	chr8	38285554	4.33463e-10	56.9875	4.41832e-08
970992	chr8	38670956	5.1344e-10	55.5956	4.41832e-08
972750	chr8	41478655	5.1344e-10	55.5956	4.41832e-08
973221	chr8	41722843	7.55576e-10	52.5431	6.23263e-08
974511	chr8	42713290	5.7013e-10	54.7514	4.82648e-08
976278	chr8	48152854	5.1344e-10	55.5956	4.41832e-08
976394	chr8	48303651	5.1344e-10	55.5956	4.41832e-08
976612	chr8	48639847	5.1344e-10	55.5956	4.41832e-08
977348	chr8	49354612	3.05365e-11	83.8227	4.05943e-09
977409	chr8	49433040	5.1344e-10	55.5956	4.41832e-08
977429	chr8	49459937	3.91198e-12	112.847	5.79926e-10
977618	chr8	49649892	1.21862e-09	48.9922	9.40905e-08
977761	chr8	49826050	5.1344e-10	55.5956	4.41832e-08
978675	chr8	52310852	2.36078e-10	62.2689	2.62636e-08
978694	chr8	52321306	6.8896e-10	53.2571	5.7301e-08
978882	chr8	52638121	7.25842e-11	73.9252	8.99465e-09
979292	chr8	53322478	1.36839e-11	94.1589	1.89594e-09
981406	chr8	56364244	3.79752e-11	81.2141	4.9606e-09
983320	chr8	59494384	5.1344e-10	55.5956	4.41832e-08
983493	chr8	59728402	5.86353e-12	106.437	8.53561e-10
983588	chr8	59971926	1.12799e-13	188.129	1.93182e-11
984133	chr8	61377557	7.29793e-10	52.8106	6.03899e-08
984921	chr8	62586744	5.1344e-10	55.5956	4.41832e-08
985604	chr8	64167404	5.1344e-10	55.5956	4.41832e-08
985756	chr8	64519775	5.1344e-10	55.5956	4.41832e-08
985937	chr8	65175020	5.1344e-10	55.5956	4.41832e-08
986139	chr8	65537997	5.18425e-10	55.5172	4.4545e-08
986941	chr8	67130824	2.0352e-10	63.6298	2.30076e-08
987711	chr8	67986225	5.70655e-13	148.958	9.17496e-11
988756	chr8	70321992	5.1344e-10	55.5956	4.41832e-08
988889	chr8	70555306	1.22657e-12	133.408	1.91557e-10
989675	chr8	71575714	5.1344e-10	55.5956	4.41832e-08
992390	chr8	77743134	2.41362e-12	120.996	3.66187e-10
992775	chr8	79374462	9.79035e-11	70.7795	1.18472e-08
992795	chr8	79460728	9.90408e-12	98.668	1.40181e-09
996209	chr8	86954809	5.29643e-10	55.3439	4.53006e-08
996997	chr8	89006922	4.10634e-10	57.4394	4.34518e-08
997011	chr8	89075835	5.1344e-10	55.5956	4.41832e-08
997197	chr8	89665161	5.1344e-10	55.5956	4.41832e-08
997662	chr8	91029554	2.08502e-10	63.406	2.35204e-08
997981	chr8	91950749	5.1344e-10	55.5956	4.41832e-08
998158	chr8	92480985	6.00558e-10	54.337	5.05788e-08
998604	chr8	93666435	1.0702e-10	69.8691	1.28836e-08
998613	chr8	93696416	5.43963e-10	55.1286	4.62953e-08
999032	chr8	94746312	5.1344e-10	55.5956	4.41832e-08
999038	chr8	94746997	8.77642e-10	51.4044	6.97134e-08
999981	chr8	95840002	1.35229e-10	67.5315	1.5968e-08
1001366	chr8	98265447	5.92664e-10	54.4422	4.9972e-08
1001380	chr8	98288611	5.1344e-10	55.5956	4.41832e-08
1001956	chr8	98908307	2.3165e-11	87.2474	3.1233e-09
1003017	chr8	100477232	1.88535e-10	64.3426	2.14753e-08
1003414	chr8	101309179	8.24636e-10	51.8751	6.74699e-08
1003659	chr8	101625399	2.01778e-10	63.7096	2.28287e-08
1004400	chr8	102310386	8.77642e-10	51.4044	6.97134e-08
1004743	chr8	102846508	3.90115e-11	80.8976	5.08479e-09
1004744	chr8	102846683	6.66134e-16	391.365	1.30328e-13
1005066	chr8	103430171	5.1344e-10	55.5956	4.41832e-08
1005549	chr8	103838356	1.03402e-09	50.1852	8.09946e-08
1008387	chr8	111118014	4.18789e-10	57.2747	4.41832e-08
1009873	chr8	116109434	5.1344e-10	55.5956	4.41832e-08
1009910	chr8	116200587	1.56099e-10	66.1357	1.8157e-08
1010015	chr8	116475824	5.1344e-10	55.5956	4.41832e-08
1013568	chr8	124025935	8.77642e-10	51.4044	6.97134e-08
1013956	chr8	124340653	1.41784e-11	93.6763	1.96055e-09
1014143	chr8	124517054	3.13971e-13	162.333	5.16092e-11
1015306	chr8	126017923	1.76643e-10	64.9559	2.02441e-08
1015407	chr8	126221614	5.1344e-10	55.5956	4.41832e-08
1015835	chr8	126650908	5.1344e-10	55.5956	4.41832e-08
1017540	chr8	129735479	1.29616e-11	94.9007	1.80297e-09
1017822	chr8	130466976	1.20306e-11	95.9301	1.68097e-09
1017951	chr8	130837296	1.44858e-10	66.859	1.69793e-08
1018255	chr8	131120724	1.35103e-10	67.5407	1.5956e-08
1021438	chr8	136678894	5.1344e-10	55.5956	4.41832e-08
1022076	chr8	138238439	1.09239e-09	49.7833	8.51278e-08
1022974	chr8	139890252	5.1344e-10	55.5956	4.41832e-08
1023630	chr8	140761793	6.55483e-10	53.6464	5.48024e-08
1023828	chr8	140863883	5.1344e-10	55.5956	4.41832e-08
1023835	chr8	140870612	2.66375e-10	61.1826	2.92713e-08
1023924	chr8	140922503	1.3554e-10	67.5089	1.5999e-08
1023954	chr8	140935307	1.55431e-15	348.541	2.97078e-13
1024046	chr8	140993980	1.06621e-09	49.9605	8.32762e-08
1024395	chr8	141309649	5.17582e-10	55.5304	4.44842e-08
1024411	chr8	141318447	5.1344e-10	55.5956	4.41832e-08
1024546	chr8	141435067	4.25939e-10	57.1334	4.41832e-08
1024784	chr8	141546146	5.1344e-10	55.5956	4.41832e-08
1024900	chr8	141588924	0	598.076	0
1025010	chr8	141638227	3.33067e-15	311.795	6.24907e-13
1025421	chr8	142078783	7.64917e-11	73.3642	9.42885e-09
1025629	chr8	142162117	5.57629e-11	76.8104	7.06271e-09
1025640	chr8	142166724	5.1344e-10	55.5956	4.41832e-08
1027558	chr8	143019655	4.77768e-10	56.1834	4.41832e-08
1028416	chr8	143368665	2.12397e-10	63.2353	2.38739e-08
1028417	chr8	143368773	2.12397e-10	63.2353	2.38739e-08
1028419	chr8	143368935	2.12397e-10	63.2353	2.38739e-08
1028541	chr8	143410633	5.1344e-10	55.5956	4.41832e-08
1028588	chr8	143425807	2.85409e-11	84.648	3.80731e-09
1028594	chr8	143426771	2.03652e-10	63.6238	2.30145e-08
1028653	chr8	143445201	5.1344e-10	55.5956	4.41832e-08
1028667	chr8	143456602	1.42656e-10	67.0082	1.67512e-08
1029511	chr8	143719863	9.14464e-11	71.4849	1.11421e-08
1029814	chr8	143857933	6.28612e-10	53.9756	5.26906e-08
1030580	chr8	144237482	3.43134e-11	82.4173	4.52292e-09
1030712	chr8	144286289	5.1344e-10	55.5956	4.41832e-08
1031082	chr8	144378997	8.88178e-16	371.28	1.72225e-13
1031166	chr8	144406464	3.35155e-10	59.1673	3.6173e-08
1032050	chr8	144644930	2.02025e-10	63.6982	2.28488e-08
1032297	chr8	144697784	5.1344e-10	55.5956	4.41832e-08
1034148	chr8	145166829	2.5795e-10	61.4699	2.84076e-08
1035730	chr8	145665815	8.77642e-10	51.4044	6.97134e-08
1035996	chr8	145718101	1.14206e-10	69.2119	1.36807e-08
1036036	chr8	145730401	9.28586e-11	71.3259	1.13036e-08
1036371	chr8	145823014	3.59712e-14	221.587	6.36726e-12
1036919	chr8	146033829	1.31515e-10	67.8057	1.55604e-08
1037944	chr9	711294	4.22369e-10	57.2036	4.41832e-08
1038992	chr9	2175126	1.20825e-09	49.0536	9.33231e-08
1039131	chr9	2423242	2.07079e-11	88.6763	2.81113e-09
1039286	chr9	2718241	5.1344e-10	55.5956	4.41832e-08
1039844	chr9	4009877	2.69528e-10	61.0777	2.95979e-08
1040602	chr9	5095470	1.00158e-09	50.42	7.86888e-08
1040620	chr9	5111800	5.1344e-10	55.5956	4.41832e-08
1040791	chr9	5448580	2.46447e-11	86.468	3.30984e-09
1041578	chr9	6675339	5.1344e-10	55.5956	4.41832e-08
1042593	chr9	8713570	7.60856e-10	52.4896	6.27143e-08
1042944	chr9	9782139	8.15925e-12	101.473	1.16392e-09
1043115	chr9	10357772	2.446e-11	86.5624	3.28705e-09
1043371	chr9	11085772	7.35891e-10	52.7463	6.0833e-08
1043410	chr9	11221671	5.1344e-10	55.5956	4.41832e-08
1044062	chr9	13505959	5.1344e-10	55.5956	4.41832e-08
1044253	chr9	14041342	5.1344e-10	55.5956	4.41832e-08
1045425	chr9	16018305	2.89053e-10	60.4581	3.15935e-08
1046628	chr9	18188677	5.1344e-10	55.5956	4.41832e-08
1048126	chr9	20831277	3.23673e-10	59.4689	3.50668e-08
1048854	chr9	22698485	4.99667e-12	108.927	7.3341e-10
1049017	chr9	23309124	2.93943e-11	84.2872	3.91555e-09
1050621	chr9	27401105	1.01763e-09	50.3028	7.98535e-08
1050846	chr9	27878869	5.1344e-10	55.5956	4.41832e-08
1051445	chr9	29706619	1.12694e-10	69.3462	1.35144e-08
1051957	chr9	31448293	3.98611e-10	57.6891	4.22822e-08
1054131	chr9	34272488	8.77642e-10	51.4044	6.97134e-08
1054985	chr9	34993304	5.5427e-10	54.9776	4.71112e-08
1055102	chr9	35091453	6.95398e-10	53.1847	5.77777e-08
1055500	chr9	35562810	9.58881e-10	50.7426	7.56067e-08
1055813	chr9	35722742	2.33404e-11	87.152	3.14565e-09
1058170	chr9	37780931	8.77642e-10	51.4044	6.97134e-08
1058327	chr9	37916444	7.96195e-10	52.1422	6.53883e-08
1058846	chr9	38352098	5.1344e-10	55.5956	4.41832e-08
1068709	chr9	72071270	5.1344e-10	55.5956	4.41832e-08
1070658	chr9	75556268	4.49765e-11	79.2448	5.80673e-09
1070969	chr9	76642775	2.07345e-12	123.678	3.16856e-10
1072098	chr9	78730224	7.3823e-10	52.7219	6.10186e-08
1072995	chr9	79966299	5.1344e-10	55.5956	4.41832e-08
1073908	chr9	81397346	6.72775e-10	53.4425	5.61405e-08
1074290	chr9	82240402	5.1344e-10	55.5956	4.41832e-08
1074453	chr9	82655312	2.05213e-10	63.5531	2.31693e-08
1075211	chr9	84310345	5.64437e-12	107.025	8.22756e-10
1077271	chr9	87636328	5.82299e-11	76.3292	7.34245e-09
1077463	chr9	88025618	5.1344e-10	55.5956	4.41832e-08
1078184	chr9	88968069	1.04649e-10	70.0971	1.26168e-08
1078482	chr9	89449348	5.1344e-10	55.5956	4.41832e-08
1078734	chr9	89850684	1.14646e-11	96.6015	1.60911e-09
1079109	chr9	90267489	3.55493e-13	159.466	5.82442e-11
1079116	chr9	90268017	3.54383e-13	159.531	5.80984e-11
1079359	chr9	90502753	1.65339e-10	65.5844	1.90656e-08
1079871	chr9	90939718	3.243e-10	59.4521	3.5129e-08
1081101	chr9	92225783	8.77642e-10	51.4044	6.97134e-08
1081181	chr9	92281648	1.34207e-10	67.6061	1.58616e-08
1082476	chr9	94246948	5.1344e-10	55.5956	4.41832e-08
1083214	chr9	94942780	4.55803e-10	56.5709	4.41832e-08
1083675	chr9	95499075	5.53113e-13	149.632	8.91264e-11
1083707	chr9	95522244	4.63105e-11	78.9094	5.96484e-09
1084056	chr9	95778511	6.41112e-11	75.2701	8.02526e-09
1084230	chr9	95872854	5.1344e-10	55.5956	4.41832e-08
1084543	chr9	96009986	8.77642e-10	51.4044	6.97134e-08
1084887	chr9	96276070	5.1344e-10	55.5956	4.41832e-08
1085617	chr9	96918240	5.1344e-10	55.5956	4.41832e-08
1086388	chr9	97638516	5.1344e-10	55.5956	4.41832e-08
1086477	chr9	97742234	1.89404e-13	174.591	3.17315e-11
1087550	chr9	98729555	5.1344e-10	55.5956	4.41832e-08
1088955	chr9	99856229	5.1344e-10	55.5956	4.41832e-08
1089137	chr9	100116751	5.1344e-10	55.5956	4.41832e-08
1089368	chr9	100340306	9.69624e-12	98.9713	1.37418e-09
1090739	chr9	101600837	8.22928e-11	72.5891	1.00964e-08
1090861	chr9	101747941	5.59783e-10	54.8982	4.75285e-08
1091270	chr9	102366450	5.92464e-11	76.1377	7.45626e-09
1093034	chr9	106584016	2.15383e-14	238.717	3.85106e-12
1093692	chr9	107793268	5.1344e-10	55.5956	4.41832e-08
1094199	chr9	108619788	7.94187e-10	52.1614	6.52315e-08
1094517	chr9	109505350	3.33196e-11	82.7693	4.39635e-09
1094623	chr9	109689801	5.1344e-10	55.5956	4.41832e-08
1094818	chr9	110030117	7.47358e-12	102.769	1.07101e-09
1096058	chr9	111625514	5.1344e-10	55.5956	4.41832e-08
1096092	chr9	111685851	1.22085e-09	48.9791	9.424e-08
1097290	chr9	113217694	1.0948e-09	49.7672	8.52955e-08
1097828	chr9	114305002	2.77511e-12	118.582	4.18218e-10
1100413	chr9	116792249	2.08944e-12	123.54	3.19225e-10
1100435	chr9	116811805	1.11428e-10	69.4602	1.33725e-08
1100547	chr9	116894817	5.1344e-10	55.5956	4.41832e-08
1100806	chr9	117035614	1.49214e-13	180.689	2.52441e-11
1101376	chr9	117532816	4.63715e-10	56.4289	4.41832e-08
1101532	chr9	117844979	2.47376e-10	61.8461	2.73721e-08
1102013	chr9	119158876	4.75948e-11	78.5967	6.1134e-09
1102022	chr9	119180873	5.75984e-13	148.762	9.25836e-11
1102249	chr9	119663186	5.69182e-10	54.7648	4.82095e-08
1102801	chr9	121147680	5.1344e-10	55.5956	4.41832e-08
1105178	chr9	124522455	1.90097e-11	89.7823	2.59027e-09
1105242	chr9	124547861	5.1344e-10	55.5956	4.41832e-08
1106840	chr9	126154478	5.1344e-10	55.5956	4.41832e-08
1107066	chr9	126362387	2.94573e-10	60.2916	3.21377e-08
1107077	chr9	126388126	5.1344e-10	55.5956	4.41832e-08
1107205	chr9	126648030	2.70105e-10	61.0587	2.96563e-08
1107209	chr9	126653955	2.70973e-10	61.0302	2.97416e-08
1107959	chr9	127083667	8.77642e-10	51.4044	6.97134e-08
1108352	chr9	127263512	4.83169e-13	152.573	7.81834e-11
1109501	chr9	128161664	4.02414e-11	80.5341	5.23571e-09
1110174	chr9	128762738	1.44729e-12	130.261	2.24366e-10
1110644	chr9	129154438	5.1344e-10	55.5956	4.41832e-08
1110735	chr9	129231604	4.54123e-11	79.1339	5.85954e-09
1111876	chr9	129938418	5.1344e-10	55.5956	4.41832e-08
1112035	chr9	130095234	2.89372e-10	60.4484	3.1623e-08
1112185	chr9	130207427	7.96188e-11	72.9384	9.78848e-09
1112186	chr9	130207468	5.1344e-10	55.5956	4.41832e-08
1112349	chr9	130272358	1.34373e-10	67.5939	1.58784e-08
1112819	chr9	130506869	1.38116e-11	94.0324	1.91185e-09
1113036	chr9	130578043	6.8272e-10	53.328	5.68616e-08
1113534	chr9	130745729	1.91683e-10	64.1876	2.17922e-08
1113982	chr9	130928616	5.29164e-10	55.3512	4.52713e-08
1115240	chr9	131476943	1.33755e-11	94.47	1.85738e-09
1115512	chr9	131585777	5.1344e-10	55.5956	4.41832e-08
1115997	chr9	131804288	5.22673e-11	77.5357	6.65986e-09
1116116	chr9	131848137	1.07285e-09	49.9151	8.37322e-08
1116296	chr9	131919421	7.29554e-11	73.8705	9.03552e-09
1116610	chr9	132043782	5.1344e-10	55.5956	4.41832e-08
1117945	chr9	132521776	5.1344e-10	55.5956	4.41832e-08
1118550	chr9	132871168	4.13003e-14	217.267	7.29279e-12
1118725	chr9	132951741	4.02985e-10	57.5973	4.27115e-08
1118815	chr9	132988138	5.1344e-10	55.5956	4.41832e-08
1119117	chr9	133281391	8.23621e-11	72.5802	1.0103e-08
1119569	chr9	133486182	8.88178e-16	383.436	1.72225e-13
1120069	chr9	133748476	5.1344e-10	55.5956	4.41832e-08
1120461	chr9	133858426	1.18794e-11	96.1059	1.66268e-09
1121167	chr9	134190779	1.63306e-10	65.7026	1.88711e-08
1121825	chr9	134481610	5.1344e-10	55.5956	4.41832e-08
1121945	chr9	134590811	5.1344e-10	55.5956	4.41832e-08
1122693	chr9	135086484	3.37678e-10	59.1026	3.64393e-08
1124064	chr9	135919199	1.26928e-10	68.1568	1.50694e-08
[truncated: 2,315 more rows]

## Sheet: Table S6
Table S6 :a list of var-HpaII sites harboring genes
Official Symbol	Chromosome band	Var-HpaII number	DMR location	Official Full Name	Note
TSSC1	2p25.3	9	US 2; GB 7	Tumor suppressing subtransferable candidate 1	A tumor-suppressing subtransferable fragments located in imprinted gene domain 11p15.5 [PMID: 9403053]
AGAP1	2q37.2	7	GB 7	ArfGAP with GTPase domain, ankyrin repeat and PH domain 1
HDAC4	2q37.3	7	GB 7	Histone deacetylase 4	A gene belongs to class II of the histone deacetylase/acuc/apha family.
FOXQ1	6p25.3	6	US 6 (>2kb from TSS)	A member of the J protein family. J proteins function in many cellular processes by regulating the ATPase activity of 70 kDa heat shock proteins.
SDK1	7p22.2	7	GB 7	Sidekick cell adhesion molecule 1	Although the molecular mechanism that underlies this association remains unclearA polymorphism of this gene is associated with hypertention [PMID: 19851296]
C7orf50	7p22.3	7	GB 7	Chromosome 7 open reading frame 50
MAD1L1	7p22.3	7	US 1; GB 6	MAD1 mitotic arrest deficient-like 1 (yeast)	MAD1L1 is a component of the mitotic spindle-assembly checkpoint that prevents the onset of anaphase until all chromosome are properly aligned at the metaphase plate.
PTPRN2	7q36.3	14	GB 14	Protein Tyrosine Phosphatase, Receptor Type, N Polypeptide 2	Insulin secretion related [PMID : 16418280], promoter dfferential methylation was observed in late onset preeclampsia [PMID:26214307] .
LOC286083	8p23.3	6	US 4 (>2kb from TSS); DS 2 (>2kb from TES)
TRAPPC9	8q24.3	9	GB 9	Trafficking protein particle complex 9	Mutations in this gene have been associated with autosomal-recessive mental retardation [PMID: 20004763, 20004764, 20004765]
TSNARE1	8q24.3	8	GB 8	t-SNARE domain containing 1	GWAS meta analysis identifies TSNARE1 as a novel Schizophrenia / Bipolar susceptibility locus [PMID: 24166486]
DIP2C	10p15.3	14	US 1; GB 12; DS 1	Disco interacting protein 2 homolog C
ADARB2	10p15.3	7	GB 7	Adenosine deaminase, RNA-specific, B2 (inactive)	A member of the double-stranded RNA adenosine deaminase family of RNA-editing enzymes, which may play a role in RNA editing regulation.
C10orf11	10q22.2-q22.3	6	GB 6	chromosome 10 open reading frame 11	A mutation of gene might associated with regulating pulmonary function [PMID: 21946350]
KCNMA1	10q22.3	6	GB 6	Potassium calcium-activated channel subfamily M alpha 1	A preeclampsia susceptability locus was observed near this gene [PMID: 15208369]
DOCK1	10q26.2	10	US 2; GB 8	Dedicator of cytokinesis 1	Association to blood vessel development was observed in zebrafish [PMID: 25586182]
INPP5A	10q26.3	8	GB 8	Inositol polyphosphate-5-phosphatase A	A membrane-associated type I inositol 1,4,5-trisphosphate (InsP3) 5-phosphatase
SHANK2	11q13.4	6	GB 6	SH3 and multiple ankyrin repeat domains 2	A member of the Shank family of synaptic proteins that may function as molecular scaffolds in the postsynaptic density of excitatory synapses.
NXPE4	11q23.2	7	DS 7 (<2kb from TES)	Neurexophilin and PC-esterase domain family member 4
NCOR2	12q24.31	6	GB 6	Nuclear receptor corepressor 2	A member of a family of thyroid hormone- and retinoic acid receptor-associated co-repressors.
RASA3	13q34	8	GB 8	RAS p21 protein activator 3	A protein that binds inositol 1,3,4,5-tetrakisphosphate and stimulates the GTPase activity of Ras p21, as a negative regulator of the Ras signalling pathway.
TBCD	17q25.3	6	GB 6	Tubulin folding cofactor D	Involved in the pathway leading to correctly folded beta-tubulin from folding intermediates.
SALL3	18q23	11	US 9; GB 2	Spalt-like transcription factor 3	Differential methylation was observed in cloned mice and the methylation level is associated with abnormal placental development [PMID: 15005712].
NFATC1	18q23	7	GB 7	Nuclear factor of activated T-cells, cytoplasmic, calcineurin-dependent 1	induce Cox2 expression in rat model and COX-2 expression was related to the reduced blood flow in preeclampsia patients [PMID: 22662209]
ZNF516	18q23	6	GB 6	Zinc finger protein 516	It may be involved in transcriptional regulation.
C2CD4C	19p13.3	7	DS 7 (<2kb from TES)	C2 calcium-dependent domain containing 4C
ZNF787	19q13.43	7	GB 7	Zinc finger protein 787
DNAJC5	20q13.33	6	GB 6	DnaJ heat shock protein family (Hsp40) member C5
