# Supplementary material for: Amnion as a surrogate tissue reporter of the effects of maternal preeclampsia on the fetus
Source: Clin Epigenetics. 2016 Jun 10;8:67. doi: 10.1186/s13148-016-0234-1 (PMC4902972; doi:10.1186/s13148-016-0234-1)
Supplement: Additional file 7: — Codes used in this study. (TXT 66.7 kb) [file 13148_2016_234_MOESM7_ESM.txt]

### NOTE ###

Data sets are available publically at the Gene Expression Omnibus (GEO) database (www.ncbi.nlm.nih.gov/geo/) under accession numbers GSE79783.

#HpaII annotation
http://wasp.einstein.yu.edu/downloads/anno_hpaii/anno_hpaii_hg19.txt.bz2
#MspI reference
http://wasp.einstein.yu.edu/downloads/anno_hpaii/mspi_hg19.hcount.bz2
# angle file
"angle_only_final.txt"
# batch information #
"batch.txt"
# Expression htseq count file
"submission_htseq.union.out.txt"

## file(s) request ##
All files are available upon a request.


### HELP-tagging analysis ###

### PCA analysis  ###
batch1=read.table("batch.txt",header=T,sep="\t")
	mod0<-matrix(1,nrow=nrow(batch1),ncol=1)
	mod<-model.matrix(~1 +batch1$PE,levels=c(as.character(unique(batch1$PE))))
	edata = na.omit(angle_only_final)

# We used following codes to calculate the contribution at each step. #
pca<-prcomp(angle_only_final)
pca<-prcomp(combat_edata2)
pca<-prcomp(combat_edata6)
pca<-prcomp(edata)

plot(pca)

batch<-batch.p<-c()
for (i in seq(1:10)){
batch<-batch1$batch
batch<-lm(pca$rotation[,i]~batch)
batch.p<-c(batch.p, anova(batch)$Pr[1])
}
group<-group.p<-c()
for (i in seq(1:10)){
group<-batch1$PE
group<-lm(pca$rotation[,i]~group)
group.p<-c(group.p, anova(group)$Pr[1])
}
sex<-sex.p<-c()
for (i in seq(1:10)){
sex<-batch1$Sex
sex<-lm(pca$rotation[,i]~sex)
sex.p<-c(sex.p, anova(sex)$Pr[1])
}
age<-age.p<-c()
for (i in seq(1:10)){
age<-scale(batch1$MaternalAge)
age<-lm(pca$rotation[,i]~age)
age.p<-c(age.p, anova(age)$Pr[1])
}
BPsys<-BPsys.p<-c()
for (i in seq(1:10)){
BPsys<-batch1$SysMax
BPsys<-lm(pca$rotation[,i]~BPsys)
BPsys.p<-c(BPsys.p, anova(BPsys)$Pr[1])
}
BPdia<-BPdia.p<-c()
for (i in seq(1:10)){
BPdia<-batch1$DiaMax
BPdia<-lm(pca$rotation[,i]~BPdia)
BPdia.p<-c(BPdia.p, anova(BPdia)$Pr[1])
}
protein<-protein.p<-c()
for (i in seq(1:10)){
protein<-batch1$Proteinuria
protein<-lm(pca$rotation[,i]~protein)
protein.p<-c(protein.p, anova(protein)$Pr[1])
}
weight<-weight.p<-c()
for (i in seq(1:10)){
weight<-batch1$BabyWeight
weight<-lm(pca$rotation[,i]~ weight)
weight.p<-c(weight.p, anova(weight)$Pr[1])
}
week<-week.p<-c()
for (i in seq(1:10)){
week<-batch1$WeekGest
week<-lm(pca$rotation[,i]~ week)
week.p<-c(week.p, anova(week)$Pr[1])
}
race<-race.p<-c()
for (i in seq(1:10)){
race<-batch1$Race
race<-lm(pca$rotation[,i]~ race)
race.p<-c(race.p, anova(race)$Pr[1])
}
Obesity<-Obesity.p<-c()
for (i in seq(1:10)){
Obesity<-batch1$Obese
Obesity<-lm(pca$rotation[,i]~Obesity)
Obesity.p<-c(Obesity.p, anova(Obesity)$Pr[1])
}
Athma<-Athma.p<-c()
for (i in seq(1:10)){
Athma<-batch1$Asthma
Athma<-lm(pca$rotation[,i]~Athma)
Athma.p<-c(Athma.p, anova(Athma)$Pr[1])
}
Anemia<-Anemia.p<-c()
for (i in seq(1:10)){
    Anemia <-batch1$Anemia
    Anemia <-lm(pca$rotation[,i]~ Anemia)
    Anemia.p<-c(Anemia.p, anova(Anemia)$Pr[1])
}
Labetalol<-Labetalol.p<-c()
for (i in seq(1:10)){
    Labetalol <-batch1$Labetalol
    Labetalol <-lm(pca$rotation[,i]~Labetalol)
    Labetalol.p<-c(Labetalol.p, anova(Labetalol)$Pr[1])
}
MGSO4<-MGSO4.p<-c()
for (i in seq(1:10)){
    MGSO4 <-batch1$MgSO4
    MGSO4 <-lm(pca$rotation[,i]~MGSO4)
    MGSO4.p<-c(MGSO4.p, anova(MGSO4)$Pr[1])
}
FirstDelivery<-FirstDelivery.p<-c()
for (i in seq(1:10)){
    FirstDelivery<-batch1$FirstDelivery
    FirstDelivery<-lm(pca$rotation[,i]~FirstDelivery)
    FirstDelivery.p<-c(FirstDelivery.p, anova(FirstDelivery)$Pr[1])
}
NSVD<-NSVD.p<-c()
for (i in seq(1:10)){
    NSVD <-batch1$nsvd
    NSVD <-lm(pca$rotation[,i]~NSVD)
    NSVD.p<-c(NSVD.p, anova(NSVD)$Pr[1])
}
GDM<-GDM.p<-c()
for (i in seq(1:10)){
    GDM <-batch1$GDM
    GDM <-lm(pca$rotation[,i]~GDM)
    GDM.p<-c(GDM.p, anova(GDM)$Pr[1])
}
CHTN<-CHTN.p<-c()
for (i in seq(1:10)){
    CHTN <-batch1$CHTN
    CHTN <-lm(pca$rotation[,i]~CHTN)
    CHTN.p<-c(CHTN.p, anova(CHTN)$Pr[1])
}
HxPE<-HxPE.p<-c()
for (i in seq(1:10)){
    HxPE <-batch1$HxPE
    HxPE <-lm(pca$rotation[,i]~ HxPE)
    HxPE.p <-c(HxPE.p, anova(HxPE)$Pr[1])
}

str<-str.p<-c()
for (i in seq(1:10)){
    str <-batch1$str
    str <-lm(pca$rotation[,i]~ str)
    str.p <-c(str.p, anova(str)$Pr[1])
}

epi<-epi.p<-c()
for (i in seq(1:10)){
    epi <-batch1$epi
    epi <-lm(pca$rotation[,i]~ epi)
    epi.p <-c(epi.p, anova(epi)$Pr[1])
}


Hpa_1553647<-Hpa_1553647.p<-c()
for (i in seq(1:10)){
    Hpa_1553647 <-as.numeric(combat_edata2[row.names(combat_edata2)== 1553647,])
    Hpa_1553647 <-lm(pca$rotation[,i]~ Hpa_1553647)
    Hpa_1553647.p <-c(Hpa_1553647.p, anova(Hpa_1553647)$Pr[1])
}
Hpa_210409 <-Hpa_210409.p<-c()
for (i in seq(1:10)){
    Hpa_210409 <- as.numeric(combat_edata2[row.names(combat_edata2)== 210409,])
    Hpa_210409 <-lm(pca$rotation[,i]~ Hpa_210409)
    Hpa_210409.p <-c(Hpa_210409.p, anova(Hpa_210409)$Pr[1])
}
Hpa_621984 <-Hpa_621984.p<-c()
for (i in seq(1:10)){
    Hpa_621984 <- as.numeric(combat_edata2[row.names(combat_edata2)== 621984,])
    Hpa_621984 <-lm(pca$rotation[,i]~ Hpa_621984)
    Hpa_621984.p <-c(Hpa_621984.p, anova(Hpa_621984)$Pr[1])
}

Hpa_1553647<-Hpa_1553647.p<-c()
for (i in seq(1:10)){
    Hpa_1553647 <-as.numeric(combat_edata6[row.names(combat_edata6)== 1553647,])
    Hpa_1553647 <-lm(pca$rotation[,i]~ Hpa_1553647)
    Hpa_1553647.p <-c(Hpa_1553647.p, anova(Hpa_1553647)$Pr[1])
}
Hpa_210409 <-Hpa_210409.p<-c()
for (i in seq(1:10)){
    Hpa_210409 <- as.numeric(combat_edata6[row.names(combat_edata6)== 210409,])
    Hpa_210409 <-lm(pca$rotation[,i]~ Hpa_210409)
    Hpa_210409.p <-c(Hpa_210409.p, anova(Hpa_210409)$Pr[1])
}
Hpa_621984 <-Hpa_621984.p<-c()
for (i in seq(1:10)){
    Hpa_621984 <- as.numeric(combat_edata6[row.names(combat_edata6)== 621984,])
    Hpa_621984 <-lm(pca$rotation[,i]~ Hpa_621984)
    Hpa_621984.p <-c(Hpa_621984.p, anova(Hpa_621984)$Pr[1])
}

pvals.raw<-rbind(batch.p,age.p,BPsys.p,BPdia.p,Anemia.p,CHTN.p,GDM.p, FirstDelivery.p,group.p,HxPE.p,Labetalol.p,MGSO4.p,NSVD.p,Obesity.p,protein.p,race.p,sex.p,week.p,weight.p,Athma.p)
# after combat #
pvals.raw<-rbind(batch.p,age.p,BPsys.p,BPdia.p,Anemia.p,CHTN.p,GDM.p, FirstDelivery.p,group.p,HxPE.p,Labetalol.p,MGSO4.p,NSVD.p,Obesity.p,protein.p,race.p,sex.p,week.p,weight.p,Athma.p, Hpa_1553647.p,Hpa_210409.p,Hpa_621984.p)
# after epithelial related HpaII removal 

pvals.raw<-rbind(batch.p,age.p,BPsys.p,BPdia.p,Anemia.p,CHTN.p,GDM.p, FirstDelivery.p,group.p,HxPE.p,Labetalol.p,MGSO4.p,NSVD.p,Obesity.p,protein.p,race.p,sex.p,week.p,weight.p,Athma.p, Hpa_621984.p)

pvals.raw<-data.matrix(pvals.raw)

colnames(pvals.raw)<-c("PC 1", "PC 2", "PC 3", "PC 4", "PC 5", "PC 6", "PC 7", "PC 8", "PC 9","PC 10")
pvals.raw

##
                        PC 1         PC 2         PC 3       PC 4         PC 5       PC 6        PC 7       PC 8       PC 9     PC 10
batch.p         0.1065386297 7.302658e-05 0.0001500655 0.33381082 0.0001748653 0.08527438 0.529995021 0.03086365 0.50076497 0.2606824
age.p           0.2568065202 4.177082e-01 0.6944845555 0.06944690 0.7431136771 0.17454469 0.531133283 0.78690513 0.44095332 0.8968520
BPsys.p         0.0633588205 8.333250e-01 0.0099100638 0.63674492 0.7833141795 0.26140009 0.532794592 0.24483021 0.75469538 0.8051820
BPdia.p         0.1562736658 6.110253e-01 0.0421829437 0.74127680 0.8508919036 0.54359714 0.332677990 0.40452578 0.51720360 0.3719533
Anemia.p        0.9568114579 5.481047e-01 0.7396018065 0.31677269 0.7474158570 0.50993080 0.263136299 0.28409467 0.05117173 0.9661768
CHTN.p          0.4050009817 6.793828e-01 0.0719068407 0.16929095 0.6125067707 0.23036473 0.229542177 0.65932432 0.28761312 0.1434629
GDM.p           0.2793554490 6.903182e-01 0.5583074151 0.81422365 0.9581771147 0.93172321 0.800941449 0.71815937 0.05454077 0.2614857
FirstDelivery.p 0.2890241996 5.482879e-01 0.0351842390 0.58269185 0.2266703099 0.70893271 0.011945039 0.68163931 0.44765203 0.5605560
group.p         0.0505761451 1.827134e-01 0.5838780955 0.28630387 0.9912991586 0.68389702 0.021965450 0.69670616 0.43373670 0.7215506
HxPE.p          0.1578595044 7.410603e-01 0.2034829144 0.01251406 0.4081100972 0.66425765 0.007006415 0.03224044 0.19307647 0.9912625
Labetalol.p     0.4999685318 9.681880e-01 0.1730095300 0.10767978 0.1046741098 0.49519959 0.834172737 0.45162791 0.65815541 0.1558556
MGSO4.p         0.1781140653 7.536532e-02 0.9162618470 0.91520757 0.3079302389 0.87204659 0.258521286 0.10249116 0.27852611 0.9539427
NSVD.p          0.2756025880 2.142643e-01 0.7511257058 0.09903982 0.7640601645 0.18968865 0.779095813 0.95723099 0.57643551 0.1720757
Obesity.p       0.9260883182 1.254218e-01 0.2430461942 0.86323425 0.7737616497 0.01016751 0.257998623 0.66727338 0.69546214 0.3226624
protein.p       0.0897672170 2.344817e-01 0.1899984497 0.81825821 0.0196798283 0.75870277 0.028137750 0.61082367 0.49776140 0.3445136
race.p          0.7551670770 4.533996e-02 0.5424291607 0.36152348 0.6969577241 0.74182581 0.987202507 0.39120171 0.32335033 0.2383947
sex.p           0.5681772189 3.480194e-01 0.4751719347 0.02857255 0.8393624541 0.62327160 0.689352343 0.22337094 0.76791366 0.6422091
week.p          0.3465719720 8.611750e-01 0.3472687152 0.16354385 0.5250757640 0.17505069 0.821800274 0.16681179 0.81479277 0.3932765
weight.p        0.2500813417 7.434190e-01 0.2233102532 0.32409700 0.5890129055 0.30182817 0.366845145 0.11715143 0.79004742 0.2926547
Athma.p         0.6721475647 3.367994e-01 0.3303399909 0.27735015 0.6356362350 0.83162090 0.796919336 0.14087104 0.42710297 0.3249048
str.p           0.7497776934 5.159307e-09 0.0059786473 0.28518066 0.8373771874 0.19238849 0.010947513 0.61493539 0.92929728 0.4901565
epi.p           0.0006885744 8.548873e-04 0.5204495945 0.04235026 0.1386925187 0.33690025 0.324160855 0.68396227 0.72161420 0.5146716
##

# Table S1 # 

# of those batch.p,BPsys.p,BPdia.p,HxPE.p,weight.p,str.p,epi.p showed anova F-statistics <0.2 in PCA1

batch<-batch1$batch
batch<-lm(pca$rotation[,1]~batch)
anova(batch)
#*#*#*#*#*#*#*#*#*#*#*#*#*#*#*#*#*#*#*#*#*#*#*#*#*#*#*#*#*#*#*#*#*#*#*#*
Analysis of Variance Table

Response: pca$rotation[, 1]
          Df     Sum Sq    Mean Sq F value Pr(>F)
batch      5 0.00034375 6.8749e-05  1.9135 0.1065
Residuals 56 0.00201197 3.5928e-05
#*#*#*#*#*#*#*#*#*#*#*#*#*#*#*#*#*#*#*#*#*#*#*#*#*#*#*#*#*#*#*#*#*#*#*#*

BPsys<-batch1$SysMax
BPsys<-lm(pca$rotation[,1]~BPsys)
anova(BPsys)
#*#*#*#*#*#*#*#*#*#*#*#*#*#*#*#*#*#*#*#*#*#*#*#*#*#*#*#*#*#*#*#*#*#*#*#*
Analysis of Variance Table

Response: pca$rotation[, 1]
          Df     Sum Sq    Mean Sq F value  Pr(>F)  
BPsys      1 0.00013259 1.3259e-04  3.5786 0.06336 .
Residuals 60 0.00222312 3.7052e-05                  
---
Signif. codes:  0 ‘***’ 0.001 ‘**’ 0.01 ‘*’ 0.05 ‘.’ 0.1 ‘ ’ 1
#*#*#*#*#*#*#*#*#*#*#*#*#*#*#*#*#*#*#*#*#*#*#*#*#*#*#*#*#*#*#*#*#*#*#*#*

BPdia<-batch1$DiaMax
BPdia<-lm(pca$rotation[,1]~BPdia)
anova(BPdia)
#*#*#*#*#*#*#*#*#*#*#*#*#*#*#*#*#*#*#*#*#*#*#*#*#*#*#*#*#*#*#*#*#*#*#*#*
Analysis of Variance Table

Response: pca$rotation[, 1]
          Df     Sum Sq    Mean Sq F value Pr(>F)
BPdia      1 0.00007824 7.8243e-05  2.0613 0.1563
Residuals 60 0.00227747 3.7958e-05               
#*#*#*#*#*#*#*#*#*#*#*#*#*#*#*#*#*#*#*#*#*#*#*#*#*#*#*#*#*#*#*#*#*#*#*#*


HxPE <-batch1$HxPE
HxPE <-lm(pca$rotation[,1]~ HxPE)
anova(HxPE)
#*#*#*#*#*#*#*#*#*#*#*#*#*#*#*#*#*#*#*#*#*#*#*#*#*#*#*#*#*#*#*#*#*#*#*#*
Analysis of Variance Table

Response: pca$rotation[, 1]
          Df     Sum Sq    Mean Sq F value Pr(>F)
HxPE       1 0.00007766 7.7657e-05  2.0453 0.1579
Residuals 60 0.00227806 3.7968e-05               
#*#*#*#*#*#*#*#*#*#*#*#*#*#*#*#*#*#*#*#*#*#*#*#*#*#*#*#*#*#*#*#*#*#*#*#*

str<-batch1$str
str <-lm(pca$rotation[,1]~ str)
anova(str)
#*#*#*#*#*#*#*#*#*#*#*#*#*#*#*#*#*#*#*#*#*#*#*#*#*#*#*#*#*#*#*#*#*#*#*#*
Analysis of Variance Table

Response: pca$rotation[, 1]
          Df     Sum Sq    Mean Sq F value Pr(>F)
str        1 0.00000402 4.0240e-06  0.1027 0.7498
Residuals 60 0.00235169 3.9195e-05               
#*#*#*#*#*#*#*#*#*#*#*#*#*#*#*#*#*#*#*#*#*#*#*#*#*#*#*#*#*#*#*#*#*#*#*#*

epi<-batch1$epi
epi <-lm(pca$rotation[,1]~ epi)
anova(epi)
#*#*#*#*#*#*#*#*#*#*#*#*#*#*#*#*#*#*#*#*#*#*#*#*#*#*#*#*#*#*#*#*#*#*#*#*
Analysis of Variance Table

Response: pca$rotation[, 1]
          Df     Sum Sq    Mean Sq F value    Pr(>F)    
epi        1 0.00041459 0.00041459  12.815 0.0006886 ***
Residuals 60 0.00194112 0.00003235                      
---
Signif. codes:  0 ‘***’ 0.001 ‘**’ 0.01 ‘*’ 0.05 ‘.’ 0.1 ‘ ’ 1
#*#*#*#*#*#*#*#*#*#*#*#*#*#*#*#*#*#*#*#*#*#*#*#*#*#*#*#*#*#*#*#*#*#*#*#*


## combat to adjust batch ##

#cor(batch1$SysMax,batch1$DiaMax)
#[1] 0.7738617 ## SysMax and DiaMax are highly correlated.
cor(as.numeric(edata[row.names(edata)== 1553647,]), as.numeric(edata[row.names(edata)== 210409,]))
#[1]  0.3403853 ## str and epi are correlated.
cor(as.numeric(edata[row.names(edata)== 1553647,]), as.numeric(edata[row.names(edata)== 621984,]))
#[1] 0.1874641
cor(as.numeric(edata[row.names(edata)== 210409,]), as.numeric(edata[row.names(edata)== 621984,]))
#[1] -0.0008402357


### Select MspI reference count is greater than4 ## MspI_ok
edata <-angle_only_final[which(row.names(angle_only_final) %in% MspI_ok),]
dim(edata)
#[1] 654051     63
edata2<-edata+0.1 
source("http://bioconductor.org/biocLite.R")
biocLite("sva")

mod0<-matrix(1,nrow=nrow(batch1),ncol=1)
mod<-model.matrix(~1 +batch1$PE,levels=c(as.character(unique(batch1$PE))))
require("sva")
combat_edata2 = ComBat(dat=edata2, batch=batch1$batch, mod=mod, par.prior=TRUE, prior.plots=FALSE)

# PCA analysis after combat#
                        PC 1         PC 2        PC 3       PC 4        PC 5         PC 6        PC 7       PC 8       PC 9      PC 10
batch.p         0.8005972237 9.307598e-01 0.904609546 0.99935589 0.991141114 0.9594906413 0.799141134 0.99954118 0.96601989 0.99925251
age.p           0.2719984310 2.282304e-01 0.700042921 0.16391933 0.998640852 0.6370826539 0.984301436 0.03695139 0.43239594 0.31928873
BPsys.p         0.1058792969 8.321716e-01 0.012877943 0.62780832 0.650876438 0.1026085348 0.045569838 0.98184816 0.94292465 0.42023144
BPdia.p         0.2873827485 7.377211e-01 0.049051586 0.36025634 0.906438974 0.3504968005 0.098919159 0.96259441 0.65928790 0.38914266
Anemia.p        0.5395678665 9.577945e-02 0.687816525 0.43966076 0.732340185 0.6718936738 0.044649494 0.61585738 0.57182491 0.55955455
CHTN.p          0.4685577703 8.599373e-01 0.123719187 0.57053700 0.586382431 0.5920502072 0.060654902 0.26761051 0.84092366 0.26729921
GDM.p           0.3397224147 6.275860e-01 0.947421830 0.73362914 0.635487358 0.5885690500 0.323602097 0.28864897 0.73386557 0.32707384
FirstDelivery.p 0.4230766767 9.131876e-01 0.368067695 0.30549180 0.747192537 0.9263892969 0.004286135 0.95641487 0.14305710 0.54653512
group.p         0.1268924999 5.522599e-01 0.597089918 0.41074414 0.007982881 0.3674079117 0.086182628 0.76351128 0.08739152 0.85487665
HxPE.p          0.3356743541 3.135430e-01 0.382253122 0.35581535 0.095016922 0.0002417428 0.180279192 0.30123542 0.41271455 0.97988765
Labetalol.p     0.5422338978 7.857218e-01 0.004648532 0.64457296 0.412665207 0.8846398651 0.455751778 0.79733251 0.16144201 0.74108027
MGSO4.p         0.1374370949 8.182796e-02 0.535948563 0.50666299 0.193429061 0.9376923010 0.299360803 0.95242692 0.67802816 0.80041312
NSVD.p          0.4709271160 3.129235e-01 0.709631907 0.11159976 0.655119801 0.3868676096 0.740141676 0.96976264 0.80991335 0.09330425
Obesity.p       0.9602332644 5.135074e-01 0.353147762 0.58546849 0.599705572 0.6582901861 0.097651539 0.01906461 0.95035594 0.35389892
protein.p       0.0505675851 2.886370e-01 0.034652607 0.82934140 0.085557657 0.8491016425 0.100194338 0.13756017 0.42334914 0.08310467
race.p          0.5740484003 4.062964e-02 0.483560715 0.53497737 0.728744487 0.4347629056 0.794320588 0.98995227 0.12729852 0.30118577
sex.p           0.3169284353 2.214889e-01 0.446822096 0.01677130 0.412448647 0.2028509879 0.411397875 0.88346718 0.66250147 0.83316249
week.p          0.3848899265 9.754355e-01 0.584560811 0.51396664 0.852212207 0.0454031964 0.860887939 0.03811456 0.28942721 0.39060625
weight.p        0.2903532701 8.103888e-01 0.422508852 0.57660084 0.588210914 0.0235987706 0.724038064 0.04264649 0.46753052 0.70682978
Athma.p         0.7566351396 6.938613e-01 0.243807209 0.61894344 0.926900722 0.9665331571 0.291820571 0.67977241 0.01691328 0.63412223
Hpa_1553647.p   0.1295762369 1.396417e-09 0.010788241 0.16121886 0.180135417 0.1259236115 0.637620323 0.96316654 0.28532700 0.41272303
Hpa_210409.p    0.0001698403 5.442595e-04 0.474297334 0.03016878 0.641451598 0.9773556325 0.800505528 0.48714474 0.60999631 0.29004663
Hpa_621984.p    0.8658276551 3.558855e-01 0.482942353 0.32144818 0.044359019 0.1493846914 0.112572384 0.10851602 0.76375238 0.45467775

# Table S1 #

lm_pro <- lm(as.numeric(combat_edata2[row.names(combat_edata2)== 210409,])~ batch1$Proteinuria)
cor(batch1$SysMax,as.numeric(combat_edata2[row.names(combat_edata2)== 210409,]))
#[1]-0.04684951

lm_pro <- lm(as.numeric(combat_edata2[row.names(combat_edata2)== 1553647,])~ batch1$Proteinuria)
cor(batch1$SysMax,as.numeric(combat_edata2[row.names(combat_edata2)== 1553647,]))
#[1] -0.05757211

lm_pro <- lm(as.numeric(combat_edata2[row.names(combat_edata2)== 621984,])~ batch1$Proteinuria)
cor(batch1$SysMax,as.numeric(combat_edata2[row.names(combat_edata2)== 621984,]))
#[1] -0.175328

# Hpa_210409.p

test<- lm(formula = as.numeric(combat_edata2[row.names(combat_edata2) ==210409, ]) ~ batch1$Proteinuria)
summary(test)
Call:
lm(formula = as.numeric(combat_edata2[row.names(combat_edata2) == 
    210409, ]) ~ batch1$Proteinuria)

Residuals:
    Min      1Q  Median      3Q     Max 
-27.918 -11.002  -1.202  11.982  29.814 

Coefficients:
                     Estimate Std. Error t value Pr(>|t|)    
(Intercept)            27.606      2.695  10.243 1.27e-14 ***
batch1$Proteinuria1+   13.885      5.014   2.769  0.00754 ** 
batch1$Proteinuria2+   -9.136      6.027  -1.516  0.13498    
batch1$Proteinuria3+    1.702      5.752   0.296  0.76845    
---
Signif. codes:  0 ‘***’ 0.001 ‘**’ 0.01 ‘*’ 0.05 ‘.’ 0.1 ‘ ’ 1

Residual standard error: 15.25 on 58 degrees of freedom
Multiple R-squared:  0.1799,  Adjusted R-squared:  0.1375 
F-statistic: 4.241 on 3 and 58 DF,  p-value: 0.008892

# Hpa_1553647.p
test<- lm(formula = as.numeric(combat_edata2[row.names(combat_edata2) ==1553647, ]) ~ batch1$Proteinuria)
summary(test)

Call:
lm(formula = as.numeric(combat_edata2[row.names(combat_edata2) == 
    1553647, ]) ~ batch1$Proteinuria)

Residuals:
    Min      1Q  Median      3Q     Max 
-39.096  -9.209   3.598   9.821  33.494 

Coefficients:
                     Estimate Std. Error t value Pr(>|t|)    
(Intercept)            46.827      2.929  15.986   <2e-16 ***
batch1$Proteinuria1+    2.214      5.450   0.406    0.686    
batch1$Proteinuria2+    6.639      6.550   1.014    0.315    
batch1$Proteinuria3+   -3.163      6.252  -0.506    0.615    
---
Signif. codes:  0 ‘***’ 0.001 ‘**’ 0.01 ‘*’ 0.05 ‘.’ 0.1 ‘ ’ 1

Residual standard error: 16.57 on 58 degrees of freedom
Multiple R-squared:  0.02809,  Adjusted R-squared:  -0.02218 
F-statistic: 0.5588 on 3 and 58 DF,  p-value: 0.6443

# Hpa_621984
Call:
lm(formula = as.numeric(combat_edata2[row.names(combat_edata2) == 
    621984, ]) ~ batch1$Proteinuria)

Residuals:
    Min      1Q  Median      3Q     Max 
-37.605 -17.906   3.081  16.188  42.477 

Coefficients:
                     Estimate Std. Error t value Pr(>|t|)    
(Intercept)            31.879      3.895   8.185 3.01e-11 ***
batch1$Proteinuria1+  -15.524      7.247  -2.142   0.0364 *  
batch1$Proteinuria2+   -7.264      8.710  -0.834   0.4077    
batch1$Proteinuria3+    2.199      8.314   0.265   0.7923    
---
Signif. codes:  0 ‘***’ 0.001 ‘**’ 0.01 ‘*’ 0.05 ‘.’ 0.1 ‘ ’ 1

Residual standard error: 22.03 on 58 degrees of freedom
Multiple R-squared:  0.08657,  Adjusted R-squared:  0.03932 
F-statistic: 1.832 on 3 and 58 DF,  p-value: 0.1513

### removing Epithelial:stromal ratio dependent emthylation variations ###
# edata is combat adjusted methylation value table #

#cor_epi <- matrix(nrow=dim(edata)[1],ncol=2)
#for(i in 1:dim(edata)[1])
#cor_epi[i,2] <- cor(c(as.numeric(edata[row.names(edata)== 1553647,])),c(as.numeric(edata[i,])),method="spearman") 
#cor_epi[,1]<-row.names(edata)

cor_epi table
# Supporting table 6


## eliminate epi associated HpaII sites ##
ind <-cor_epi[which(abs(cor_epi[,2])<0.3),]
dim(ind)
#[1] 545961      2

combat_edata6<-edata[which(row.names(edata)%in%ind[,1]),]
dim(combat_edata6)
#[1] 545961     62

edata2 <-combat_edata6
for(i in 1:dim(combat_edata6)[2])
  edata2[which(combat_edata6[,i]<0),i] <-0
for(i in 1:dim(combat_edata6)[2])
  edata2[which(combat_edata6[,i]>100),i] <-100
edata <-edata2

infor <- angle[which(row.names(angle)%in%row.names(combat_edata6)),2:3]
Ana_Hpa <-cbind(as.character(infor[,1]),infor[,2]-1,infor[,2]+2)
write.table(Ana_Hpa,"hpa.bed",sep="\t",quote=F,col.names=F,row.names=F)

### PCA after Epi/Str related HpaII removal ## 
                      PC 1       PC 2       PC 3        PC 4        PC 5       PC 6         PC 7       PC 8       PC 9      PC 10
batch.p         0.79475734 0.96953690 0.93688397 0.997451437 0.995852669 0.69351743 0.9963144020 0.99983068 0.98720943 0.77110029
age.p           0.30169002 0.53101904 0.50767375 0.049959647 0.542148516 0.83781771 0.1599026547 0.31699287 0.59055442 0.03381674
BPsys.p         0.11664334 0.10453433 0.05960154 0.799881222 0.729049383 0.01329867 0.5693293794 0.63309819 0.78026520 0.55880166
BPdia.p         0.31525103 0.38697076 0.05750484 0.619576935 0.935015122 0.07544913 0.9727745420 0.83991766 0.45137757 0.72012119
Anemia.p        0.58735475 0.09187558 0.45331158 0.465919101 0.935757667 0.12115241 0.1914845199 0.46602866 0.94629080 0.27401056
CHTN.p          0.49256725 0.41983722 0.20051994 0.188278338 0.932764899 0.07069449 0.9397443147 0.57454671 0.79683968 0.05260801
GDM.p           0.35667826 0.72862281 0.97986782 0.795962624 0.566747113 0.63151792 0.3313738087 0.27001862 0.43162994 0.22682486
FirstDelivery.p 0.49451007 0.52702144 0.31617134 0.607793167 0.786054776 0.01517059 0.1440361780 0.70408820 0.24461941 0.23490975
group.p         0.11713806 0.76389690 0.33606459 0.114339170 0.046668744 0.13087210 0.1423505700 0.88885247 0.13105414 0.72190588
HxPE.p          0.36208824 0.92081072 0.53089410 0.033521622 0.634340544 0.58551029 0.0006493423 0.24759380 0.20186488 0.76463504
Labetalol.p     0.46649363 0.17790425 0.01494844 0.165655383 0.719614901 0.52070771 0.8535269605 0.55909985 0.24107618 0.47687498
MGSO4.p         0.13688967 0.25447636 0.05981927 0.679827218 0.327411454 0.43126482 0.6962243722 0.82758485 0.48036715 0.35604269
NSVD.p          0.43594059 0.57664860 0.64051222 0.038169190 0.872381466 0.72672434 0.7300291550 0.49578988 0.28904691 0.23211325
Obesity.p       0.93347718 0.92828559 0.08606533 0.567308938 0.260536019 0.23161468 0.7902684571 0.09729994 0.94623521 0.02577884
protein.p       0.04183026 0.05996949 0.20253696 0.904512439 0.180895721 0.11489185 0.7995592711 0.05415492 0.19916138 0.41301122
race.p          0.55643363 0.73765821 0.25800882 0.318022595 0.729389147 0.61988831 0.5280355011 0.74412910 0.16968005 0.20000170
sex.p           0.39093260 0.71711704 0.63700454 0.003873872 0.865081048 0.14626830 0.9226974713 0.49179224 0.94330512 0.41865159
week.p          0.46570383 0.69449782 0.93027593 0.167792990 0.311909555 0.35207753 0.3912884834 0.08864736 0.11563809 0.43906113
weight.p        0.31673737 0.41083948 0.98173916 0.117486602 0.686353854 0.17502067 0.2952463593 0.09168025 0.34190647 0.77996488
Athma.p         0.72703402 0.63146544 0.32674896 0.356169237 0.781777893 0.50277951 0.9178760574 0.68406147 0.01402558 0.75389436
Hpa_621984.p    0.77615206 0.54067874 0.05629151 0.991535550 0.007607746 0.35404707 0.2615597455 0.32923606 0.57945153 0.19490819
## Hpa_1553647 and Hpa_210409 were eliminated with this cut off
# Table S1 #

## adjust <0 to 0 and >100 as 100

edata2 <-combat_edata6
for(i in 1:dim(combat_edata6)[2])
edata2[which(combat_edata6[,i]<0),i] <-0
for(i in 1:dim(combat_edata6)[2])
edata2[which(combat_edata6[,i]>100),i] <-100
edata <-edata2

## systolic blood pressure ## model 1 ##
lm_Sys <- matrix(nrow=dim(edata)[1],ncol=2)
for(i in 1:dim(edata)[1])
lm_Sys[i,2] <-lmp(lm(as.numeric(edata[i,])~ batch1$SysMax))
colnames(lm_Sys)<-c("id","lm_Sys_p")
lm_Sys[,1] <-row.names(combat_edata6)

p <-lm_Sys[,2]
padjust <-p.adjust(p,method="BH")
lm_Sys_ad <- cbind(lm_Sys, padjust)

values<- combat_edata6[,colnames(combat_edata6)%in%batch1$SampleID]
values2<-values[which(rowSums(values)>6.5),]

lm_Sys_ad_n0 <-lm_Sys_ad[which(lm_Sys_ad[,1]%in%row.names(values2)),]

infor <- angle[which(row.names(angle) %in% lm_Sys_ad_n0[,1]),2:3]
chr <-substr(infor[,1],4,length(infor[,1]))
chr <-as.numeric(chr)
sample <-cbind(as.numeric(chr), as.numeric(infor[,2]), as.numeric(lm_Sys_ad_n0[,2]),as.numeric(row.names(infor)))
sample<-data.frame(sample)
row.names(sample) <-row.names(infor)
colnames(sample) <-c("CHR","BP","P","SNP")

# p (FDR) <0.05 #
lm_Sys_ad_n0_sig <-lm_Sys_ad_n0[which(lm_Sys_ad_n0[,3]<5e-2),]
dim(lm_Sys_ad_n0_sig)
#[1] 286   3
sig_id <-lm_Sys_ad_n0_sig[,1]

sample_sig_Sys <- infor[which(row.names(infor) %in% lm_Sys_ad_n0_sig[,1]),]
Sys_all <-cbind(as.character(sample_sig_Sys[,1]),sample_sig_Sys[,2]-1,sample_sig_Sys[,2]+2,row.names(sample_sig_Sys))

median_values <- matrix(ncol=3,nrow=dim(sample_sig_Sys)[1])

for (i in 1:dim(sample_sig_Sys)[1]){
median_values[i,1] <- median(as.numeric(combat_edata6[row.names(combat_edata6)==row.names(sample_sig_Sys)[i] ,colnames(combat_edata6)%in%batch1[which(batch1$PE=="Cont"),2]]))
median_values[i,2] <- median(as.numeric(combat_edata6[row.names(combat_edata6)==row.names(sample_sig_Sys)[i] ,colnames(combat_edata6)%in%batch1[which(batch1$PE=="PE"),2]]))
median_values[i,3] <- median(as.numeric(combat_edata6[row.names(combat_edata6)==row.names(sample_sig_Sys)[i] ,colnames(combat_edata6)%in%batch1[which(batch1$PE=="Hypertension"),2]]))
}

sig_info <-cbind(sample_sig_Sys, median_values)

dif1 <-abs(sig_info[,3]-sig_info[,4])
dif2 <-abs(sig_info[,3]-sig_info[,5])
dif3 <-abs(sig_info[,4]-sig_info[,5])

sig_info_diff10<-sig_info[which(dif1>10),]
dim(sig_info_diff10)
#[1] 123   5

sig_info_Sys <-cbind(sig_info_diff10, lm_Sys_ad_n0_sig[which(lm_Sys_ad_n0_sig[,1]%in% row.names(sig_info_diff10)),])
write.csv(sig_info_Sys,file="sig_info_Sys.csv")
# Table S3 #

sig_info_Sys_bed <-cbind(as.character(sig_info_Sys[,1]),sig_info_Sys[,2]-1,sig_info_Sys[,2]+2)
write.table(sig_info_Sys_bed,file="sig_info_Sys.bed",sep="\t",quote=F,row.names=F,col.names=F)


## Proteinuria ## model 2

lm_Pro <- matrix(nrow=dim(edata)[1],ncol=2)
for(i in 1:dim(edata)[1])
lm_Pro[i,2] <-lmp(lm(as.numeric(edata[i,])~ batch1$Proteinuria))
colnames(lm_Pro)<-c("id","lm_Pro_p")
lm_Pro[,1] <-row.names(combat_edata6)


p <-lm_Pro[,2]
padjust <-p.adjust(p,method="BH")
lm_Pro_ad <- cbind(lm_Pro, padjust)

values<- combat_edata6[,colnames(combat_edata6)%in%batch1$SampleID]
values2<-values[which(rowSums(values)>6.5),]

lm_Pro_ad_n0 <-lm_Pro_ad[which(lm_Pro_ad[,1]%in%row.names(values2)),]

infor <- angle[which(row.names(angle) %in% lm_Pro_ad_n0[,1]),2:3]
chr <-substr(infor[,1],4,length(infor[,1]))
chr <-as.numeric(chr)
sample <-cbind(as.numeric(chr), as.numeric(infor[,2]), as.numeric(lm_Pro_ad_n0[,2]),as.numeric(row.names(infor)))
sample<-data.frame(sample)
colnames(sample) <-c("CHR","BP","P","SNP")

# p (FDR) <0.05 #
lm_Pro_ad_n0_sig <-lm_Pro_ad_n0[which(lm_Pro_ad_n0[,3]<5e-2),]
dim(lm_Pro_ad_n0_sig)
#[1] 753   3
sig_id <-lm_Pro_ad_n0_sig[,1]

sample_sig_Pro <- infor[which(row.names(infor) %in% lm_Pro_ad_n0_sig[,1]),]
Pro_all <-cbind(as.character(sample_sig_Pro[,1]),sample_sig_Pro[,2]-1,sample_sig_Pro[,2]+2,row.names(sample_sig_Pro))


sample_sig_Pro <- infor[which(row.names(infor) %in% lm_Pro_ad_n0_sig[,1]),]
chr_pro <-substr(sample_sig_Pro[,1],4,length(sample_sig_Pro[,1]))
chr_pro <-as.numeric(chr_pro)
sample_sig_Pro<-cbind(chr_pro, sample_sig_Pro[,2], lm_Pro_ad_n0_sig[,2:3])
colnames(sample_sig_Pro) <-c("CHR","BP","P","SNP")

sample_sig_Pro <- infor[which(row.names(infor) %in% lm_Pro_ad_n0_sig[,1]),]
median_values <- matrix(ncol=3,nrow=dim(sample_sig_Pro)[1])

for (i in 1:dim(sample_sig_Pro)[1]){
median_values[i,1] <- median(as.numeric(combat_edata6[row.names(combat_edata6)==row.names(sample_sig_Pro)[i] ,colnames(combat_edata6)%in%batch1[which(batch1$PE=="Cont"),2]]))
median_values[i,2] <- median(as.numeric(combat_edata6[row.names(combat_edata6)==row.names(sample_sig_Pro)[i] ,colnames(combat_edata6)%in%batch1[which(batch1$PE=="PE"),2]]))
median_values[i,3] <- median(as.numeric(combat_edata6[row.names(combat_edata6)==row.names(sample_sig_Pro)[i] ,colnames(combat_edata6)%in%batch1[which(batch1$PE=="Hypertension"),2]]))
}

sig_info <-cbind(sample_sig_Pro, median_values)

dif1 <-abs(sig_info[,3]-sig_info[,4])
dif2 <-abs(sig_info[,3]-sig_info[,5])
dif3 <-abs(sig_info[,4]-sig_info[,5])

sig_info_diff10<-sig_info[which(dif1>10),]
dim(sig_info_diff10)
#[1] 85  5

sig_info_Pro <-cbind(sig_info_diff10, lm_Pro_ad_n0_sig[which(lm_Pro_ad_n0_sig[,1]%in% row.names(sig_info_diff10)),])
# Table S3 #

sig_info_Pro_bed <-cbind(as.character(sig_info_Pro[,1]),sig_info_Pro[,2]-1,sig_info_Pro[,2]+2)
write.table(sig_info_Pro_bed,file="sig_info_Pro.bed",sep="\t",quote=F,row.names=F,col.names=F)

## systolic blood pressure and proteinuria # model 3 

lm_SysPro <- matrix(nrow=dim(edata)[1],ncol=2)
for(i in 1:dim(edata)[1])
lm_SysPro[i,2] <-lmp(lm(as.numeric(edata[i,])~ batch1$SysMax+batch1$Proteinuria))
colnames(lm_SysPro)<-c("id","lm_SysPro_p")

lm_SysPro[,1] <-row.names(combat_edata6)

p <-lm_SysPro[,2]
padjust <-p.adjust(p,method="BH")
lm_SysPro_ad <- cbind(lm_SysPro, padjust)

values<- combat_edata6[,colnames(combat_edata6)%in%batch1$SampleID]
values2<-values[which(rowSums(values)>6.5),]

lm_SysPro_ad_n0 <-lm_SysPro_ad[which(lm_SysPro_ad[,1]%in%row.names(values2)),]

infor <- angle[which(row.names(angle) %in% lm_SysPro_ad_n0[,1]),2:3]
chr <-substr(infor[,1],4,length(infor[,1]))
chr <-as.numeric(chr)
sample <-cbind(as.numeric(chr), as.numeric(infor[,2]), as.numeric(lm_SysPro_ad_n0[,2]), as.numeric(row.names(infor)))
sample<-data.frame(sample)
colnames(sample) <-c("CHR","BP","P","SNP")

# p (FDR) <0.05 #
lm_SysPro_ad_n0_sig <-lm_SysPro_ad_n0[which(lm_SysPro_ad_n0[,3]<5e-2),]
dim(lm_SysPro_ad_n0_sig)
#[1] 778   3
sig_id <-lm_SysPro_ad_n0_sig[,1]

sample_sig_SysPro <- infor[which(row.names(infor) %in% lm_SysPro_ad_n0_sig[,1]),]
SysPro_all <-cbind(as.character(sample_sig_SysPro[,1]),sample_sig_SysPro[,2]-1,sample_sig_SysPro[,2]+2,row.names(sample_sig_SysPro))

sample_sig_SysPro <- infor[which(row.names(infor) %in% lm_SysPro_ad_n0_sig[,1]),]
median_values <- matrix(ncol=3,nrow=dim(sample_sig_SysPro)[1])

for (i in 1:dim(sample_sig_SysPro)[1]){
median_values[i,1] <- median(as.numeric(combat_edata6[row.names(combat_edata6)==row.names(sample_sig_SysPro)[i] ,colnames(combat_edata6)%in%batch1[which(batch1$PE=="Cont"),2]]))
median_values[i,2] <- median(as.numeric(combat_edata6[row.names(combat_edata6)==row.names(sample_sig_SysPro)[i] ,colnames(combat_edata6)%in%batch1[which(batch1$PE=="PE"),2]]))
median_values[i,3] <- median(as.numeric(combat_edata6[row.names(combat_edata6)==row.names(sample_sig_SysPro)[i] ,colnames(combat_edata6)%in%batch1[which(batch1$PE=="Hypertension"),2]]))
}

sig_info <-cbind(sample_sig_SysPro, median_values,lm_SysPro_ad_n0_sig)

dif1 <-abs(sig_info[,3]-sig_info[,4])
dif2 <-abs(sig_info[,3]-sig_info[,5])
dif3 <-abs(sig_info[,4]-sig_info[,5])

sig_info_diff10<-sig_info[which(dif1>10),]
dim(sig_info_diff10)
#dim(sig_info_diff10)
[1] 99  8

sig_info_SysPro <-cbind(sig_info_diff10, lm_SysPro_ad_n0_sig[which(lm_SysPro_ad_n0_sig[,1]%in% row.names(sig_info_diff10)),])

# Table S3 #

sig_info_SysPro_bed <-cbind(as.character(sig_info_SysPro[,1]),sig_info_SysPro[,2]-1,sig_info_SysPro[,2]+2)
write.table(sig_info_SysPro_bed,file="sig_info_SysPro.bed",sep="\t",quote=F,row.names=F,col.names=F)


## write venn diagram

ID_SysPro <-row.names(sig_info_SysPro)
ID_Pro <-row.names(sig_info_Pro)
ID_Sys <-row.names(sig_info_Sys)

ID.i <-list(SysPro=ID_SysPro, Sys=ID_Sys, Pro=ID_Pro)
venn(ID.i)
#saved as venn_fdr05.pdf

ID <-c(ID_SysPro, ID_Sys, ID_Pro)

ID_unique <-unique(ID)
length(ID_unique)
[1] 241
"%w/o%" <- function(x, y) x[!x %in% y]

## Proteinuria assiciated ##
ID_p <-c(ID_Pro,ID_SysPro%w/o%ID_Sys)
length(unique(ID_p))

infor <- angle[which(row.names(angle) %in% ID_p),2:3]
ProAssociated_bed <-cbind(as.character(infor[,1]),infor[,2]-1,infor[,2]+2)
dim(ProAssociated_bed)

#[1] 118   3
write.table(ProAssociated_bed,file="ProAssociated.bed",sep="\t",quote=F, row.names=F,col.names=F)

## hypertension associated ##

infor <- angle[which(row.names(angle) %in% ID_Sys),2:3]
SysAssociated_bed <-cbind(as.character(infor[,1]),infor[,2]-1,infor[,2]+2)
dim(SysAssociated_bed)

#[1] 123   3

write.table(SysAssociated_bed,file="SysAssociated.bed",sep="\t",quote=F, row.names=F,col.names=F)

### Hpa_1775280, gestational age and weight ###

## gestational week ##
test<- lm(formula = as.numeric(combat_edata6[row.names(combat_edata6) ==1775280, ]) ~ batch1$WeekGest)
summary(test)

Call:
lm(formula = as.numeric(combat_edata6[row.names(combat_edata6) == 
    1775280, ]) ~ batch1$WeekGest)

Residuals:
    Min      1Q  Median      3Q     Max 
-41.325  -9.791   2.952  10.217  32.397 

Coefficients:
                Estimate Std. Error t value Pr(>|t|)    
(Intercept)     -107.864     41.159  -2.621 0.011102 *  
batch1$WeekGest    3.986      1.075   3.709 0.000457 ***
---
Signif. codes:  0 ‘***’ 0.001 ‘**’ 0.01 ‘*’ 0.05 ‘.’ 0.1 ‘ ’ 1

Residual standard error: 17.1 on 60 degrees of freedom
Multiple R-squared:  0.1865,  Adjusted R-squared:  0.1729 
F-statistic: 13.75 on 1 and 60 DF,  p-value: 0.0004573

## Weight at birth  ##
test<- lm(formula = as.numeric(combat_edata6[row.names(combat_edata6) ==1775280, ]) ~ batch1$BabyWeight)
summary(test)

Call:
lm(formula = as.numeric(combat_edata6[row.names(combat_edata6) == 
    1775280, ]) ~ batch1$BabyWeight)

Residuals:
    Min      1Q  Median      3Q     Max 
-40.051 -10.454   1.437  10.962  33.338 

Coefficients:
                   Estimate Std. Error t value Pr(>|t|)   
(Intercept)       17.554269  10.126036   1.734  0.08813 . 
batch1$BabyWeight  0.008750   0.003197   2.737  0.00814 **
---
Signif. codes:  0 ‘***’ 0.001 ‘**’ 0.01 ‘*’ 0.05 ‘.’ 0.1 ‘ ’ 1

Residual standard error: 17.87 on 60 degrees of freedom
Multiple R-squared:  0.111,  Adjusted R-squared:  0.0962 
F-statistic: 7.493 on 1 and 60 DF,  p-value: 0.00814


### testing variability between each group ###

var_PE <- matrix(nrow=dim(edata)[1],ncol=3)
for(i in 1:dim(edata)[1]){
  var_PE[i,1] <-var.test(as.numeric(edata[i,which(colnames(edata)%in%batch1[which(batch1$PE=="PE"),2])]), as.numeric(edata[i,which(colnames(edata)%in%batch1[which(batch1$PE=="Cont"),2])]))$p.value
  var_PE[i,2] <-as.numeric(var.test(as.numeric(edata[i,which(colnames(edata)%in%batch1[which(batch1$PE=="PE"),2])]), as.numeric(edata[i,which(colnames(edata)%in%batch1[which(batch1$PE=="Cont"),2])]))$estimate)
}
fdr <- p.adjust(var_PE[,1],method="BH")
plot(density(-log10(padjust)))
var_PE[,3] <-fdr
row.names(var_PE) <-row.names(edata)
colnames(var_PE) <-c("row_pval","RatioVariance","FDR_pval")
infor <- angle[which(row.names(angle) %in% row.names(edata)),2:3]
chr <-substr(infor[,1],4,length(infor[,1]))
chr <-as.numeric(chr)
sample <-cbind(as.numeric(chr), as.numeric(infor[,2]), as.numeric(var_PE[,1]),as.numeric(row.names(var_PE)))
sample<-data.frame(sample)
colnames(sample) <-c("CHR","BP","P","SNP")

sample[,3] <-var_PE[,3]+1e-25

var_sig <-var_PE[which(var_PE[,3]<1.0e-7&var_PE[,2]>20),]
var_inf <-infor[which(row.names(infor)%in%row.names(var_sig)),]

chr_var <-substr(var_inf[,1],4,length(var_inf[,1]))
chr_var <-as.numeric(chr_var)
sample_var <-cbind(as.numeric(chr_var), as.numeric(var_inf[,2]), as.numeric(var_sig[,3]))
sample_var<-data.frame(sample_var)
colnames(sample_var) <-c("CHR","BP","P")

sample_var[,3] <-var_sig[,3]+1e-14

var_sig_infor <-cbind(var_inf,var_sig)
dim(var_sig_infor)
# [1] 4058    5
# Table S5 #

var_bed <-cbind(as.character(var_inf[,1]),var_inf[,2]-1,var_inf[,2]+2,var_sig[,2])
dim(var_bed)
#[1] 4058    4

write.table(var_bed,file="sig_var.bed",sep="\t",quote=F,row.names=F,col.names=F)


########## RNA_seq ##########
### testing association between expression  ###

#### NOIseq  ####
require(xtable)
require(biomaRt)
require(edgeR)
require(DESeq2)
require(NOISeq)

## rna-seq analysis

g_sample2 <-read.table("submission_htseq.union.out.txt",sep="\t",header=TRUE)
g_sample3 <-g_sample2[6: 51801,]

libsizes <-c(seq(1,dim(g_sample3)[2]))
for(i in 1:length(libsizes))
libsizes[i]<-sum(g_sample3[,i])

require(biomaRt)
library(biomaRt)
ensembl <- useEnsembl("ensembl")
ensembl <- useDataset("hsapiens_gene_ensembl",mart = ensembl)
martGenes <- getBM(attributes = c("ensembl_gene_id", "hgnc_symbol", "description", "entrezgene","gene_biotype","percentage_gc_content","chromosome_name","start_position","end_position"), filters = "ensembl_gene_id", values = rownames(g_sample3), mart = ensembl,uniqueRows = T)
first <- function(x) {
    if (length(x) > 1) {
        return(x[1])
    }
    else {
        return(x)
        
    }
}
syms <- aggregate(hgnc_symbol ~ ensembl_gene_id, data = martGenes, FUN = first)
desc <- aggregate(description ~ ensembl_gene_id,data = martGenes, FUN = paste, collapse = ", ")
entrez <- aggregate(entrezgene ~ ensembl_gene_id,data = martGenes, FUN = first)
bt <- aggregate(gene_biotype ~ ensembl_gene_id,data = martGenes, FUN = paste, collapse = ", ")
gc <- aggregate(percentage_gc_content ~ ensembl_gene_id,data = martGenes, FUN = first)
chr <- aggregate(chromosome_name ~ ensembl_gene_id,data = martGenes, FUN = first)
st <- aggregate(start_position ~ ensembl_gene_id,data = martGenes, FUN = first)
en <- aggregate(end_position ~ ensembl_gene_id,data = martGenes, FUN = first)


genes <- data.frame(cbind(syms[match(rownames(g_sample3),syms[, 1]), 2], desc[match(rownames(g_sample3),desc[, 1]), 2], entrez[match(rownames(g_sample3),entrez[, 1]), 2], bt[match(rownames(g_sample3),bt[, 1]), 2],chr[match(rownames(g_sample3),chr[, 1]), 2],st[match(rownames(g_sample3),st[, 1]), 2],en[match(rownames(g_sample3),en[, 1]), 2],gc[match(rownames(g_sample3),gc[, 1]), 2]))
rownames(genes) <- rownames(g_sample3)
colnames(genes) <- c("sybmol", "description","entrezID", "biotype","chr","start","end","gc_per")
genes[, 2] <- gsub("\\[.*?\\]", "", genes[, 2])

condition <-
c("Cont","Cont","PE","PE","PE","PE","PE","PE","PE","PE","PE","Cont","PE","Cont","PE","PE","PE","PE","Cont","PE","Cont","Cont","Cont","Cont","PE","PE","Cont","Cont","Cont")
sampleID <-
c("JG21","JG25","JG28","JG29","JG30","JG31","JG32","JG33","JG18","JG20","JG40","JG8b","JG39","JG43","JG55","JG56","JG58","JG63","JG69","JG73","JG75","JG90","JG93","JG95","JG1","JG3","JG5","JG6","JG8")
colnames(g_sample3)<-sampleID
batch <-
c("AC1AT0ACXX","AC1AT0ACXX","AC1AT0ACXX","AC1AT0ACXX","AC1AT0ACXX","AC1AT0ACXX","AC1AT0ACXX","AC1AT0ACXX","BD1FAFACXX","BD1FAFACXX","BD1FAFACXX","BD1FAFACXX","AC29H2ACXX","AC29H2ACXX","AC29H2ACXX","AC29H2ACXX","AC29H2ACXX","AC29H2ACXX","AC29H2ACXX","AC29H2ACXX","AC29H2ACXX","AC29H2ACXX","AC29H2ACXX","AC29H2ACXX","AC0NMYACXX","AC0NMYACXX","BD1FAFACXX","AC0NMYACXX","AC0NMYACXX")
batch <- factor(batch)
cond <- condition

con_batch <-cbind(condition,batch)
con_batch2 <-paste(con_batch[,1], con_batch[,2],sep="_")

cds <- DGEList(counts = g_sample3, group = cond, genes = genes)
d.cpm <- cpm(cds)
cds <- cds[rowSums(d.cpm > 1) >=4, ]
cds$sample$lib.size <- colSums(cds$counts)
cds <- calcNormFactors(cds)

grp <- factor(cond)
design <- model.matrix(~batch+grp)
cds <- estimateGLMCommonDisp(cds, design, verbose = T)
cds <- estimateGLMTrendedDisp(cds, design)
cds <- estimateGLMTagwiseDisp(cds, design)
fit <- glmFit(cds, design)
lrt <- glmLRT(fit, coef = 2)

fit_table <-lrt$table
fdr <-p.adjust(fit_table$PValue, method="fdr")
fit_table2 <-cbind(fit_table,fdr)
normalized4 =merge(genes, fit_table,by="row.names")
normalized5 <-na.omit(normalized4)

BatchAdj_val= normalized5 ## edgeR normalized count (estimateGLMTagwiseDisp) >> batch adjusted

myGenes <-genes[which(row.names(genes)%in%BatchAdj_val[,1]),]
mylength<-as.numeric(myGenes[,7])-as.numeric(myGenes[,6])
mychroms <-myGenes[,5:7]
rownames(mychroms) <-rownames(myGenes)
colnames(mychroms) <-c("Chr","GeneStart","GeneEnd")
gc_per <-as.numeric(myGenes$gc_per)

Exp_val= cds$counts ## edgeR normalized count 
myfactors=data.frame(condition=condition,batch= batch, con_batch=con_batch2)
mydata_bA <- readData(data= Exp_val,factor=myfactors, length = mylength, gc= gc_per, chromosome = mychroms)
mynoiseq2 = noiseq(mydata_bA, k = NULL, norm = "n", factor = "condition", pnr = 0.2,  nss = 10, v = 0.02, lc = 1, replicates = "no")
mynoiseq.deg = degenes(mynoiseq2, q = 0.75, M = NULL)
#[1] "41 differentially expressed features"

# Table S2 # 


#*#*#*#*#*#*#*#*#*#*#*#*#*#*#*#*#*#*#*#*#*#*#*#*#*#*#*#*#*#*#*#*#*#*#*#*#*#*#*#*#*#*#*#*#*#*#*#*#*#*#*#*#*#*#*#*#*#*#*#*#*#*#*#*#*#*#*#*#*#*
#*#*#*#*#*#*#*#*#*#*#*#*#*#*#*#*#*#*#*#*#*#*#*#*#*#*#*#*#*#*#*#*#*#*#*#*#*#*#*#*#*#*#*#*#*#*#*#*#*#*#*#*#*#*#*#*#*#*#*#*#*#*#*#*#*#*#*#*#*#*
#*#*#*#*#*#*#*#*#*#*#*#*#*#*#*#*#*#*#*#*#*#*#*#*#*#*#*#*#*#*#*#*#*#*#*#*#*#*#*#*#*#*#*#*#*#*#*#*#*#*#*#*#*#*#*#*#*#*#*#*#*#*#*#*#*#*#*#*#*#*

### Validation assays ###

### Fluidigm vs HELP-tagging ###
## Fluidigm_analysis file and PE_analysis_Sep2014 have file information

# loading fluigdigm results #
load("J11060_combi_perMeth.robject")
J11060 <-T46
load("J11123_combi_perMeth.robject")
J11123 <-T46
merged <-merge(J11060, J11123, by=c(1,2,3),all=TRUE)
per <-grep("_per",colnames(merged))
meth <- cbind(merged[,1:3],merged[,per])fit
dim(meth)
# [1] 423  95

meth2 <-cbind(meth[,1:2],meth[,3]+1,meth[,4:95])
colnames(meth2) <-c("chr","pos-1","pos",colnames(meth)[4:95])

# loading HELP-tagging results (without adjustment) #
#Exported combi_May2014 from MySQL as csv file 

angle = read.table(file="combi_May2104.csv",sep=",",header=TRUE)
row.names(angle)<-angle$id

frag<-cbind(as.character(angle$chr),angle$pos-28,angle$pos+28,angle$id)
write.table(frag,"~/Documents/GreallyLab/PE_project/2015_analysis/frag.bed",sep="\t",quote=F,row.names=F,col.names=F)
#remove all HpaII sites which overpalled with RepeatMask and common SNP(142)
#726,308 HpaII sites
frag_ana = read.table(file="noRepMaskSNP142_Hpa.bed",sep="\t")
frag_ana[,2]<-frag_ana[,2]+28
colnames(frag_ana) <-c("chr","pos","fragEnd","id")

## eliminate sex chromosome information from the table #
angle_autoX <-subset(angle,angle$chr!="chrX")
angle_auto <-subset(angle_autoX,angle_autoX$chr!="chrY")

# select only angle vaules #
angle_only <- angle_auto[,9:75]
name <-substr(colnames(angle_only),8,11)
colnames(angle_only)<-name
row.names(angle_only) <-angle_auto[,1]

met1=t(angle_only)
hc <- hclust(dist(met1), "ward.D2")
plot(hc)

#select samples which we will use for the analysis (remove duplicates, bad sequence quality samples)
good_sample<-c(1,2,3,4,5,6,7,8,9,10,11,12,13,15,16,17,18,19,20,21,22,23,24,25,27,28,29,30,31,32,33,34,35,36,37,39,40,41,42,43,44,45,47,48,49,50,51,52,53,54,55,56,57,58,59,60,61,62,63,64,65,66,67)

angle_only_final <-angle_only[which(row.names(angle_only)%in% frag_ana$id),good_sample]
dim(angle_only_final)
#[1] 693376     63

met1=t(angle_only_final)
hc <- hclust(dist(met1), "ward.D2")
plot(hc)

angle_final <-cbind(angle_auto[,1:3],angle_only_final)
angle_final <-cbind(angle[which(angle[,1]%in%row.names(combat_edata2)),1:3], combat_edata2)


# merge Fluidigm and HELP-tagging #

merged <-merge(angle_final, meth2, by=c("chr","pos"))
dim(merged)
#[1]  66 159
write.table(merged,"merged_060915.csv",sep=",") ## original angle
write.table(merged,"merged_070215.csv",sep=",") ## combat adjusted


# eliminaet low quality (contains many NA) fluidigm and not analyzable HpaII sites (SNPs, MspI_num low or contains repeyiyive elements) #
merged <-read.table("merged_070215.csv",sep=",",header=T)
dim(merged)
#[1] 33 94, 33 HpaII sites with 47 samples

cor_FluHELPt <-c(cor(na.omit(cbind(merged$JG1_per, merged$JG01)),method ="spearman")[1,2],
cor(na.omit(cbind(merged$JG4_per, merged$JG04)),method ="pearson")[1,2],
cor(na.omit(cbind(merged$JG5_per, merged$JG05)),method ="pearson")[1,2],
cor(na.omit(cbind(merged$JG8_per, merged$JG08)),method ="pearson")[1,2],
cor(na.omit(cbind(merged$JG32_per, merged$JG32)),method ="pearson")[1,2],
cor(na.omit(cbind(merged$JG39_per, merged$JG39)),method ="pearson")[1,2],
cor(na.omit(cbind(merged$JG40_per, merged$JG40)),method ="pearson")[1,2],
cor(na.omit(cbind(merged$JG43_per, merged$JG43)),method ="pearson")[1,2],
cor(na.omit(cbind(merged$JG12_per, merged$JG12)),method ="pearson")[1,2],
cor(na.omit(cbind(merged$JG41_per, merged$JG41)),method ="pearson")[1,2],
cor(na.omit(cbind(merged$JG42_per, merged$JG42)),method ="pearson")[1,2],
cor(na.omit(cbind(merged$JG46_per, merged$JG46)),method ="pearson")[1,2],
cor(na.omit(cbind(merged$JG44_per, merged$JG44)),method ="pearson")[1,2],
cor(na.omit(cbind(merged$JG48_per, merged$JG48)),method ="pearson")[1,2],
cor(na.omit(cbind(merged$JG49_per, merged$JG49)),method ="pearson")[1,2],
cor(na.omit(cbind(merged$JG50_per, merged$JG50)),method ="pearson")[1,2],
cor(na.omit(cbind(merged$JG54_per, merged$JG54)),method ="pearson")[1,2],
cor(na.omit(cbind(merged$JG65_per, merged$JG65)),method ="pearson")[1,2],
cor(na.omit(cbind(merged$JG67_per, merged$JG67)),method ="pearson")[1,2],
cor(na.omit(cbind(merged$JG3_per, merged$JG03)),method ="pearson")[1,2],
cor(na.omit(cbind(merged$JG6_per, merged$JG06)),method ="pearson")[1,2],
cor(na.omit(cbind(merged$JG23_per, merged$JG23)),method ="pearson")[1,2],
cor(na.omit(cbind(merged$JG27_per, merged$JG27)),method ="pearson")[1,2],
cor(na.omit(cbind(merged$JG28_per, merged$JG28)),method ="pearson")[1,2],
cor(na.omit(cbind(merged$JG30_per, merged$JG30)),method ="pearson")[1,2],
cor(na.omit(cbind(merged$JG33_per, merged$JG33)),method ="pearson")[1,2],
cor(na.omit(cbind(merged$JG35_per, merged$JG35)),method ="pearson")[1,2],
cor(na.omit(cbind(merged$JG36_per, merged$JG36)),method ="pearson")[1,2],
cor(na.omit(cbind(merged$JG37_per, merged$JG37)),method ="pearson")[1,2],
cor(na.omit(cbind(merged$JG51_per, merged$JG51)),method ="pearson")[1,2],
cor(na.omit(cbind(merged$JG53_per, merged$JG53)),method ="pearson")[1,2],
cor(na.omit(cbind(merged$JG55_per, merged$JG55)),method ="pearson")[1,2],
cor(na.omit(cbind(merged$JG56_per, merged$JG56)),method ="pearson")[1,2],
cor(na.omit(cbind(merged$JG57_per, merged$JG57)),method ="pearson")[1,2],
cor(na.omit(cbind(merged$JG58_per, merged$JG58)),method ="pearson")[1,2],
cor(na.omit(cbind(merged$JG59_per, merged$JG59)),method ="pearson")[1,2],
cor(na.omit(cbind(merged$JG61_per, merged$JG61)),method ="pearson")[1,2],
cor(na.omit(cbind(merged$JG62_per, merged$JG62)),method ="pearson")[1,2],
cor(na.omit(cbind(merged$JG63_per, merged$JG63)),method ="pearson")[1,2],
cor(na.omit(cbind(merged$JG69_per, merged$JG69)),method ="pearson")[1,2],
cor(na.omit(cbind(merged$JG73_per, merged$JG73)),method ="pearson")[1,2],
cor(na.omit(cbind(merged$JG80_per, merged$JG80)),method ="pearson")[1,2],
cor(na.omit(cbind(merged$JG82_per, merged$JG82)),method ="pearson")[1,2],
cor(na.omit(cbind(merged$JG88_per, merged$JG88)),method ="pearson")[1,2],
cor(na.omit(cbind(merged$JG91_per, merged$JG91)),method ="pearson")[1,2],
cor(na.omit(cbind(merged$JG93_per, merged$JG93)),method ="pearson")[1,2])

summary(cor_FluHELPt) # "pearson"
##combat adjusted ##
#   Min. 1st Qu.  Median    Mean 3rd Qu.    Max. 
#-0.9254 -0.8406 -0.7958 -0.7814 -0.7232 -0.6332 


summary(cor_FluHELPt) #"spearman"
## combat adjusted ##
#   Min. 1st Qu.  Median    Mean 3rd Qu.    Max. 
#-0.8930 -0.7847 -0.7031 -0.7107 -0.6520 -0.4199 


FluHELPt <-rbind(cbind(merged$JG1_per, merged$JG01), cbind(merged$JG4_per, merged$JG04), cbind(merged$JG5_per, merged$JG05),
cbind(merged$JG8_per, merged$JG08),
cbind(merged$JG32_per, merged$JG32),
cbind(merged$JG39_per, merged$JG39),
cbind(merged$JG40_per, merged$JG40),
cbind(merged$JG43_per, merged$JG43),
cbind(merged$JG12_per, merged$JG12),
cbind(merged$JG41_per, merged$JG41),
cbind(merged$JG42_per, merged$JG42),
cbind(merged$JG46_per, merged$JG46),
cbind(merged$JG44_per, merged$JG44),
cbind(merged$JG48_per, merged$JG48),
cbind(merged$JG49_per, merged$JG49),
cbind(merged$JG50_per, merged$JG50),
cbind(merged$JG54_per, merged$JG54),
cbind(merged$JG65_per, merged$JG65),
cbind(merged$JG67_per, merged$JG67),
cbind(merged$JG3_per, merged$JG03),
cbind(merged$JG6_per, merged$JG06),
cbind(merged$JG23_per, merged$JG23),
cbind(merged$JG27_per, merged$JG27),
cbind(merged$JG28_per, merged$JG28),
cbind(merged$JG30_per, merged$JG30),
cbind(merged$JG33_per, merged$JG33),
cbind(merged$JG35_per, merged$JG35),
cbind(merged$JG36_per, merged$JG36),
cbind(merged$JG37_per, merged$JG37),
cbind(merged$JG51_per, merged$JG51),
cbind(merged$JG53_per, merged$JG53),
cbind(merged$JG55_per, merged$JG55),
cbind(merged$JG56_per, merged$JG56),
cbind(merged$JG57_per, merged$JG57),
cbind(merged$JG58_per, merged$JG58),
cbind(merged$JG59_per, merged$JG59),
cbind(merged$JG61_per, merged$JG61),
cbind(merged$JG62_per, merged$JG62),
cbind(merged$JG63_per, merged$JG63),
cbind(merged$JG69_per, merged$JG69),
cbind(merged$JG73_per, merged$JG73),
cbind(merged$JG80_per, merged$JG80),
cbind(merged$JG82_per, merged$JG82),
cbind(merged$JG88_per, merged$JG88),
cbind(merged$JG91_per, merged$JG91),
cbind(merged$JG93_per, merged$JG93))

FluHELPt2 <-na.omit(FluHELPt)
dim(FluHELPt2)
#[1] 1035    2 # combat

cor(FluHELPt2[,1], FluHELPt2[,2],method="pearson")
#[1] -0.7693345 # combat
cor(FluHELPt2[,1], FluHELPt2[,2],method="spearman")
#[1] -0.7029262 # combat

x <-c(seq(0,100))
y <- 100-x
png(file="fluidigmVsHELPt070215combat.png", , width = 8, height = 6, units = "in", res = 300)
plot(FluHELPt2[,1], FluHELPt2[,2]*1.1,cex=0.5,pch=19,ylim=c(2,100),xlim=c(2,100),xlab="Bisulphite Fluidigm",ylab="HELP-tagging")
#abline(lm(FluHELPt2[,1]~FluHELPt2[,2]),col=2)
lines(x,y,col=2)
#lines(x-10,y-10,col=2)
#lines(x+10,y+10,col=2)
invisible(capture.output(dev.off()))

#Suporting figure 3B


### testing variable HpaII sites with bisulphite massarray


## we used bioconductor massarray to analyze the Epityper data ##
source("ampliconPrediction.R")
source("bisConvert.R")
source("calcMW.R")
source("calcPercentConversion.R")
source("combine.R")
source("convControl.R")
source("countCGs.R")
source("createWiggle.R")
source("evaluateSNPs.R")
source("findCollisions.R")
source("identifySNPs.R")
source("importEpiTyperData.R")
source("inSilicoFragmentation.R")
source("isAssayable.R")
source("MassArrayData.R")
source("MassArrayFragment.R")
source("MassArrayPeak.R")
source("MassArraySpectrum.R")
source("plot.MassArrayData.R")
source("position.R")
source("revComplement.R")
source("rnaDigest.R")
source("samples.R")
source("sum.MassArraySpectrum.R")

# HELP-tag data loaded #

groups1<-c("PE_S","PE_S","Cont","Cont","PE_S","Cont","PE_S","PE_S","Cont","PE","PE_S","Cont","Cont","PE","Cont","PE_S","Cont","Cont","PE","Cont","Cont","PE","PE","PE_S","Cont","PE","PE","Cont","Cont","PE","PE","PE","PE","PE_S","PE","PE")
groups2<-c("PE","PE","Cont","Cont","PE","Cont","PE","PE","Cont","PE","PE","Cont","Cont","PE","Cont","PE","Cont","Cont","PE","Cont","Cont","PE","PE","PE","Cont","PE","PE","Cont","Cont","PE","PE","PE","PE","PE","PE","PE")

g1 <-as.factor(groups1)
g2 <-as.factor(groups2)

require("vioplot")


### SALL3 region ###

chr18 <-angle[which(angle$chr=="chr18”),1:8]

# S2
# chr18  76320892  76320895  114.9020984	SALL3	SALL3_2
s2_id <-chr18[which((chr18[,3]>76320892)&(chr18[,3]<76320895)),1]

S2<- new("MassArrayData", file="/Users/masako/Documents/Greally_lab/PE_project/2016_ClinEpi_revise/MassArray/EpiTYPER_OutputS2.txt", sequence= "GAGAGAAGTGGTCCCAAACCTAAAGAAACTTCCAAGGCAAAGCAGCTAACCATGGTCTGTGCCCCTCTCAGTGA(CCGG)CTTTTCTAACAAGCAGCTAACCATGGTCTGTGCCCCTGCTCAGGCACTAGCTTCTCAAACAAAGCTGCACTCAGCCTTTGGTCTCAGA")
plot(S2, collapse=FALSE)
S2$groups<-c("PE_S","PE_S","Cont","Cont","PE_S","Cont","PE_S","PE_S","Cont","PE","PE_S","Cont","Cont","PE","Cont","PE_S","Cont","Cont","PE","Cont","Cont","PE","PE","PE_S","Cont","PE","PE","Cont","Cont","PE","PE","PE","PE","PE_S","PE","PE")
S2$groups<-c("PE","PE","Cont","Cont","PE","Cont","PE","PE","Cont","PE","PE","Cont","Cont","PE","Cont","PE","Cont","Cont","PE","Cont","Cont","PE","PE","PE","Cont","PE","PE","Cont","Cont","PE","PE","PE","PE","PE","PE","PE")
plot(S2, collapse=TRUE)
evaluateSNPs(S2,verbose=FALSE,plot=TRUE)
S2_met <-S2$CpG.data

S2_met_cont <-S2_met[g2=="Cont",]
S2_met_PE<-S2_met[g2=="PE",]

par(mfrow=c(1,2))
plot(1,1,xlim=c(0,2.5),ylim=range(c(0,50)),type="n",
     xlab="",ylab="HELP-tagging (Angle)",axes=FALSE)
axis(side=1,at=1:2,labels=c("Cont","PE"))
axis(side=2)
vioplot(as.numeric(combat_edata6[rownames(combat_edata6)==s2_id,colnames(combat_edata6)%in%Cont]),at=1,col="light blue",add=TRUE)
vioplot(as.numeric(combat_edata6[rownames(combat_edata6)==s2_id,colnames(combat_edata6)%in%PE]),at=2,col="light pink",add=TRUE)

plot(1,1,xlim=c(0,2.5),ylim=range(c(0.5,1)),type="n",
     xlab="",ylab="Bisulphite Massarray",axes=FALSE)
axis(side=1,at=1:2,labels=c("Cont","PE"))
axis(side=2)
vioplot(S2_met_cont,at=1,col="blue",add=TRUE)
vioplot(S2_met_PE,at=2,col="red",add=TRUE)

var.test(S2_met_cont,S2_met_PE)


## S5 
#chr18  76431823  76431826  48.96149487	SALL3	SALL3_5
s5_id <-chr18[which((chr18[,3]>76431823)&(chr18[,3]<76431826)),1]

S5<- new("MassArrayData", file="/Users/masako/Documents/Greally_lab/PE_project/2016_ClinEpi_revise/MassArray/EpiTYPER_OutputS5.txt", sequence= "GGGGCATTTACCTGTGTGAACACTGTTGGATACCACTTGAGGGTGTGATATCAAACTGGGTCGCCATGACCCCAGTGACTTTGTGTTTTGTTTTCTGTTTTCCAGAGGATGCGTGAGGACCCTCGGAGCT(CCGG)GGTACGACACAGGACCACGTGGCTTCATGGACCATGGACAGAGC")
plot(S5, collapse=FALSE)
S5$groups<-c("PE_S","PE_S","Cont","Cont","PE_S","Cont","PE_S","PE_S","Cont","PE","PE_S","Cont","Cont","PE","Cont","PE_S","Cont","Cont","PE","Cont","Cont","PE","PE","PE_S","Cont","PE","PE","Cont","Cont","PE","PE","PE","PE","PE_S","PE","PE")
S5$groups<-c("PE","PE","Cont","Cont","PE","Cont","PE","PE","Cont","PE","PE","Cont","Cont","PE","Cont","PE","Cont","Cont","PE","Cont","Cont","PE","PE","PE","Cont","PE","PE","Cont","Cont","PE","PE","PE","PE","PE","PE","PE")
plot(S5, collapse=TRUE)
evaluateSNPs(S5,verbose=FALSE,plot=TRUE)

S5_met <-S5$CpG.data
S5_met_cont <-S5_met[g2=="Cont",]
S5_met_PE<-S5_met[g2=="PE",]

par(mfrow=c(1,2))
plot(1,1,xlim=c(0,2.5),ylim=range(c(0,50)),type="n",
     xlab="",ylab="HELP-tagging (Angle)",axes=FALSE)
axis(side=1,at=1:2,labels=c("Cont","PE"))
axis(side=2)
vioplot(as.numeric(combat_edata6[rownames(combat_edata6)==s5_id,colnames(combat_edata6)%in%Cont]),at=1,col="light blue",add=TRUE)
vioplot(as.numeric(combat_edata6[rownames(combat_edata6)==s5_id,colnames(combat_edata6)%in%PE]),at=2,col="light pink",add=TRUE)

plot(1,1,xlim=c(0,2.5),ylim=range(c(0.4,1)),type="n",
     xlab="",ylab="Bisulphite Massarray",axes=FALSE)
axis(side=1,at=1:2,labels=c("Cont","PE"))
axis(side=2)
vioplot(S5_met_cont[,4],at=1,col="blue",add=TRUE)
vioplot(S5_met_PE[,4],at=2,col="red",add=TRUE)

var.test(S5_met_cont[,4],S5_met_PE[,4])

#S7
#chr18  76486336  76486339	55.59562899	SALL3	SALL3_7
s7_id <-chr18[which((chr18[,3]>76486336)&(chr18[,3]<76486339)),1]

S7<- new("MassArrayData", file="/Users/masako/Documents/Greally_lab/PE_project/2016_ClinEpi_revise/MassArray/EpiTYPER_OutputS7.txt", sequence= "AGGGAGAGACAAGGGTCAGCTCTCAAAATCATCACTTGTCATCTTAATAACAGGGACTCAAAGCCGAGTGATGGCGCAAAGCAGG(CCGG)TGAAGCCTCGGCGCTGGGC(CCGG)CCTGGCACTGCGCATCCTTGGCCTTCGGGAC(CCGG)GCTCCCGCCCCCGTGCCCAGCCTCACGGAGCCCGCCCAGGCCTGCTGTCCCCCGAGCTCCAGGCCCACTGCCCGCCAGAACCTTCTGGTCTTGCCTCGCTTCCCGCCTGCACTTTTCTTTC(CCGG)CCTGGCAGAGACATCTATACCAGTGGG")
plot(S7, collapse=FALSE)
S7$groups<-c("PE_S","PE_S","Cont","Cont","PE_S","Cont","PE_S","PE_S","Cont","PE","PE_S","Cont","Cont","PE","Cont","PE_S","Cont","Cont","PE","Cont","Cont","PE","PE","PE_S","Cont","PE","PE","Cont","Cont","PE","PE","PE","PE","PE_S","PE","PE")
S7$groups<-c("PE","PE","Cont","Cont","PE","Cont","PE","PE","Cont","PE","PE","Cont","Cont","PE","Cont","PE","Cont","Cont","PE","Cont","Cont","PE","PE","PE","Cont","PE","PE","Cont","Cont","PE","PE","PE","PE","PE","PE","PE")
plot(S7, collapse=TRUE)
evaluateSNPs(S7,verbose=FALSE,plot=TRUE)

S7_met <-S7$CpG.data
S7_met_cont <-S7_met[g2=="Cont",]
S7_met_PE<-S7_met[g2=="PE",]

par(mfrow=c(1,2))
plot(1,1,xlim=c(0,2.5),ylim=range(c(0,25)),type="n",
     xlab="",ylab="HELP-tagging (Angle)",axes=FALSE)
axis(side=1,at=1:2,labels=c("Cont","PE"))
axis(side=2)
vioplot(as.numeric(combat_edata6[rownames(combat_edata6)==s7_id,colnames(combat_edata6)%in%Cont]),at=1,col="light blue",add=TRUE)
vioplot(as.numeric(combat_edata6[rownames(combat_edata6)==s7_id,colnames(combat_edata6)%in%PE]),at=2,col="light pink",add=TRUE)

plot(1,1,xlim=c(0,2.5),ylim=range(c(0.75,1)),type="n",
     xlab="",ylab="Bisulphite Massarray",axes=FALSE)
axis(side=1,at=1:2,labels=c("Cont","PE"))
axis(side=2)
vioplot(S7_met_cont[,3],at=1,col="blue",add=TRUE)
vioplot(S7_met_PE[,3],at=2,col="red",add=TRUE)

var.test(S7_met_cont[,3],S7_met_PE[,3])


# S9
# chr18  76630492  76630495	54.97275013	SALL3	SALL3_9
s9_id <-chr18[which((chr18[,3]>76630492)&(chr18[,3]<76630495)),1]

S9<- new("MassArrayData", file="/Users/masako/Documents/Greally_lab/PE_project/2016_ClinEpi_revise/MassArray/EpiTYPER_OutputS9.txt", sequence= "CTGTGCAATTGTTTCCAGTTTTTCACTGTACAGATCTGTTTTAATGTATCCAATTTCTTTTAGCCACTCAAAATGTAT(CCGG)AGCAATTGAGATGTAGCAAAATTAGTTTACAGTATTTTGTTTCTTTCTTATTTCCTATTGCAACTGTTAATGGCAGTTCAGGGGTCTGAGGGTGGGCATAGGGGAGAGAGAAACAGAAGCCAAGAACC")
plot(S9, collapse=FALSE)
S9$groups<-c("PE_S","PE_S","Cont","Cont","PE_S","Cont","PE_S","PE_S","Cont","PE","PE_S","Cont","Cont","PE","Cont","PE_S","Cont","Cont","PE","Cont","Cont","PE","PE","PE_S","Cont","PE","PE","Cont","Cont","PE","PE","PE","PE","PE_S","PE","PE")
S9$groups<-c("PE","PE","Cont","Cont","PE","Cont","PE","PE","Cont","PE","PE","Cont","Cont","PE","Cont","PE","Cont","Cont","PE","Cont","Cont","PE","PE","PE","Cont","PE","PE","Cont","Cont","PE","PE","PE","PE","PE","PE","PE")
plot(S9, collapse=TRUE)
evaluateSNPs(S9,verbose=FALSE,plot=TRUE)

S9_met <-S9$CpG.data
S9_met_cont <-S9_met[g2=="Cont",]
S9_met_PE<-S9_met[g2=="PE",]

par(mfrow=c(1,2))
plot(1,1,xlim=c(0,2.5),ylim=range(c(0,25)),type="n",
     xlab="",ylab="HELP-tagging (Angle)",axes=FALSE)
axis(side=1,at=1:2,labels=c("Cont","PE"))
axis(side=2)
vioplot(as.numeric(combat_edata6[rownames(combat_edata6)==s9_id,colnames(combat_edata6)%in%Cont]),at=1,col="light blue",add=TRUE)
vioplot(as.numeric(combat_edata6[rownames(combat_edata6)==s9_id,colnames(combat_edata6)%in%PE]),at=2,col="light pink",add=TRUE)

plot(1,1,xlim=c(0,2.5),ylim=range(c(0.75,1)),type="n",
     xlab="",ylab="Bisulphite Massarray",axes=FALSE)
axis(side=1,at=1:2,labels=c("Cont","PE"))
axis(side=2)
vioplot(S9_met_cont,at=1,col="blue",add=TRUE)
vioplot(S9_met_PE,at=2,col="red",add=TRUE)

var.test(S9_met_cont,S9_met_PE)


### KCNMA1 ###
chr10 <-angle[which(angle$chr=="chr10"),1:8]

#K1
#chr10  78649254	78649257	55.59562899	K1
k1_id <-chr10[which((chr10[,3]>78649254)&(chr10[,3]<78649257)),1]

K1<- new("MassArrayData", file="/Users/masako/Documents/Greally_lab/PE_project/2016_ClinEpi_revise/MassArray/EpiTYPER_OutputK1.txt", sequence= "TGGGAGGGCAGAGTTGAAACCAATACTCACCTCTTTGTGCACTGACTGGGGGTGCTGAGGTGAGCATCTCTCAG(CCGG)TAAATTCCAAAACAAAGCATATTATATGTTTTCAGAGCTTTGCAGAACAGATCACCATAACAACCACCATCCTGGGAGACAGCAAAAGAACAGAGAGAAACATCCTTTTTATTTGCCTGAAAATCAAGGGACAGCAGGGAAACGGGTCTTTTCATCAAAGCTTGTTTTGGTGTCTCCCAAGTTG")
plot(K1, collapse=FALSE)
K1$groups<-c("PE_S","PE_S","Cont","Cont","PE_S","Cont","PE_S","PE_S","Cont","PE","PE_S","Cont","Cont","PE","Cont","PE_S","Cont","Cont","PE","Cont","Cont","PE","PE","PE_S","Cont","PE","PE","Cont","Cont","PE","PE","PE","PE","PE_S","PE","PE")
K1$groups<-c("PE","PE","Cont","Cont","PE","Cont","PE","PE","Cont","PE","PE","Cont","Cont","PE","Cont","PE","Cont","Cont","PE","Cont","Cont","PE","PE","PE","Cont","PE","PE","Cont","Cont","PE","PE","PE","PE","PE","PE","PE")
plot(K1, collapse=TRUE)
evaluateSNPs(K1,verbose=FALSE,plot=TRUE)

## SNP found JG03 (PE),JG58(PE),JG95(Cont), JG63(PE),JG69(Cont),JG45(PE)

K1_met <-K1$CpG.data
K1_met_cont <-K1_met[g2=="Cont",]
K1_met_PE<-K1_met[g2=="PE",]

par(mfrow=c(1,1))
plot(1,1,xlim=c(0,2.5),ylim=range(c(0,25)),type="n",
     xlab="",ylab="HELP-tagging (Angle)",axes=FALSE)
axis(side=1,at=1:2,labels=c("Cont","PE"))
axis(side=2)
vioplot(as.numeric(combat_edata6[rownames(combat_edata6)==k1_id,colnames(combat_edata6)%in%Cont]),at=1,col="light blue",add=TRUE)
vioplot(as.numeric(combat_edata6[rownames(combat_edata6)==k1_id,colnames(combat_edata6)%in%PE]),at=2,col="light pink",add=TRUE)

plot(1,1,xlim=c(0,2.5),ylim=range(c(0.3,1)),type="n",
     xlab="",ylab="Bisulphite Massarray",axes=FALSE)
axis(side=1,at=1:2,labels=c("Cont","PE"))
axis(side=2)
vioplot(K1_met_cont[,1],at=1,col="blue",add=TRUE)
vioplot(K1_met_PE[,1],at=2,col="red",add=TRUE)

var.test(K1_met_cont[,1],K1_met_PE[,1])

#K4
#chr10  78857757	78857760	297.6370735	K4
k4_id <-chr10[which((chr10[,3]>78857757)&(chr10[,3]<78857760)),1]

K4<- new("MassArrayData", file="/Users/masako/Documents/Greally_lab/PE_project/2016_ClinEpi_revise/MassArray/EpiTYPER_OutputK4.txt", sequence= "TGGGGCAGAAGTCTGAGCAAATAGATCCCAACAGTGCAGCAAAGGCACCTCTAAAGCAGAGCCCCAAGGTCAGAGGACAGACAACTGGCAGCCCCAGTGGGGAATA(CCGG)GATGTCCCACCTGGGCCAAAACTTTGCATCTTATCGCATGCAGACAGTCAGAACCTCAGCTACCCTAGAGGGATCTGTGTCTAC")
plot(K4, collapse=FALSE)
K4$groups<-c("PE_S","PE_S","Cont","Cont","PE_S","Cont","PE_S","PE_S","Cont","PE","PE_S","Cont","Cont","PE","Cont","PE_S","Cont","Cont","PE","Cont","Cont","PE","PE","PE_S","Cont","PE","PE","Cont","Cont","PE","PE","PE","PE","PE_S","PE","PE")
K4$groups<-c("PE","PE","Cont","Cont","PE","Cont","PE","PE","Cont","PE","PE","Cont","Cont","PE","Cont","PE","Cont","Cont","PE","Cont","Cont","PE","PE","PE","Cont","PE","PE","Cont","Cont","PE","PE","PE","PE","PE","PE","PE")
plot(K4, collapse=TRUE)
evaluateSNPs(K4,verbose=FALSE,plot=TRUE)

K4_met <-K4$CpG.data
K4_met_cont <-K4_met[g2=="Cont",]
K4_met_PE<-K4_met[g2=="PE",]

par(mfrow=c(1,2))
plot(1,1,xlim=c(0,2.5),ylim=range(c(0,25)),type="n",
     xlab="",ylab="HELP-tagging (Angle)",axes=FALSE)
axis(side=1,at=1:2,labels=c("Cont","PE"))
axis(side=2)
vioplot(as.numeric(combat_edata6[rownames(combat_edata6)==k4_id,colnames(combat_edata6)%in%Cont]),at=1,col="light blue",add=TRUE)
vioplot(as.numeric(combat_edata6[rownames(combat_edata6)==k4_id,colnames(combat_edata6)%in%PE]),at=2,col="light pink",add=TRUE)

plot(1,1,xlim=c(0,2.5),ylim=range(c(0.3,1)),type="n",
     xlab="",ylab="Bisulphite Massarray",axes=FALSE)
axis(side=1,at=1:2,labels=c("Cont","PE"))
axis(side=2)
vioplot(K4_met_cont[,1],at=1,col="blue",add=TRUE)
vioplot(K4_met_PE[,1],at=2,col="red",add=TRUE)

var.test(K4_met_cont[,1],K4_met_PE[,1])

# K5
#chr10  79030109	79030112	96.37291511	K5
k5_id <-chr10[which((chr10[,3]>79030109)&(chr10[,3]<79030112)),1]

K5<- new("MassArrayData", file="/Users/masako/Documents/Greally_lab/PE_project/2016_ClinEpi_revise/MassArray/EpiTYPER_OutputK5.txt", sequence= "TGTTTTGGGTGGACATTGAGCCATCATCCTAAGCACCAGTTCTC(CCGG)ACTTCTGGGCTCTTGCTGAGCTCACTCCAGTTCCCAGTTCC(CCGG)GACCAACATGCACCACTATTTCTTGGGTTTTGCAGATGGAATTGCCACATGGATAGAGATTGGTGGGAACTCATACATGAACACAACCCCCATTTTGCTCAAAAATGGTGTGGA")
plot(K5, collapse=FALSE)
K5$groups<-c("PE_S","PE_S","Cont","Cont","PE_S","Cont","PE_S","PE_S","Cont","PE","PE_S","Cont","Cont","PE","Cont","PE_S","Cont","Cont","PE","Cont","Cont","PE","PE","PE_S","Cont","PE","PE","Cont","Cont","PE","PE","PE","PE","PE_S","PE","PE")
K5$groups<-c("PE","PE","Cont","Cont","PE","Cont","PE","PE","Cont","PE","PE","Cont","Cont","PE","Cont","PE","Cont","Cont","PE","Cont","Cont","PE","PE","PE","Cont","PE","PE","Cont","Cont","PE","PE","PE","PE","PE","PE","PE")
plot(K5, collapse=TRUE)
evaluateSNPs(K5,verbose=FALSE,plot=TRUE)

K5_met <-K5$CpG.data
K5_met_cont <-K5_met[g2=="Cont",]
K5_met_PE<-K5_met[g2=="PE",]

par(mfrow=c(1,2))
plot(1,1,xlim=c(0,2.5),ylim=range(c(0,50)),type="n",
     xlab="",ylab="HELP-tagging (Angle)",axes=FALSE)
axis(side=1,at=1:2,labels=c("Cont","PE"))
axis(side=2)
vioplot(as.numeric(combat_edata6[rownames(combat_edata6)==k5_id,colnames(combat_edata6)%in%Cont]),at=1,col="light blue",add=TRUE)
vioplot(as.numeric(combat_edata6[rownames(combat_edata6)==k5_id,colnames(combat_edata6)%in%PE]),at=2,col="light pink",add=TRUE)

plot(1,1,xlim=c(0,2.5),ylim=range(c(0.2,1)),type="n",
     xlab="",ylab="Bisulphite Massarray",axes=FALSE)
axis(side=1,at=1:2,labels=c("Cont","PE"))
axis(side=2)
vioplot(K5_met_cont[,2],at=1,col="blue",add=TRUE)
vioplot(K5_met_PE[,2],at=2,col="red",add=TRUE)

var.test(K5_met_cont[,2],K5_met_PE[,2])

# K6
#chr10  79248168	79248171	152.7429336	K6
k6_id <-chr10[which((chr10[,3]>79248168)&(chr10[,3]<79248171)),1]

K6<- new("MassArrayData", file="/Users/masako/Documents/Greally_lab/PE_project/2016_ClinEpi_revise/MassArray/EpiTYPER_OutputK6.txt", sequence= "CCTGGGAGCAACAGCCTGGACCATGGATTGGGAGGCGGAGGGAATGGGGCAGGGCAGTGGGCCACCCACCTTGTGCCATTGGCTG(CCGG)ACCCTGAGCACTGACTGGTTTGGAGCCTGGTGTCTGGGCTGGTAAGGAAGCAAAGGTGAAAGGGGTGTGGGATAAGGCAAGGTGAGGGAGCAGCTGAGCCA")
plot(K6, collapse=FALSE)
K6$groups<-c("PE_S","PE_S","Cont","Cont","PE_S","Cont","PE_S","PE_S","Cont","PE","PE_S","Cont","Cont","PE","Cont","PE_S","Cont","Cont","PE","Cont","Cont","PE","PE","PE_S","Cont","PE","PE","Cont","Cont","PE","PE","PE","PE","PE_S","PE","PE")
K6$groups<-c("PE","PE","Cont","Cont","PE","Cont","PE","PE","Cont","PE","PE","Cont","Cont","PE","Cont","PE","Cont","Cont","PE","Cont","Cont","PE","PE","PE","Cont","PE","PE","Cont","Cont","PE","PE","PE","PE","PE","PE","PE")
plot(K6, collapse=TRUE)
evaluateSNPs(K6,verbose=FALSE,plot=TRUE)

K6_met <-K6$CpG.data
K6_met_cont <-K6_met[g2=="Cont",]
K6_met_PE<-K6_met[g2=="PE",]

par(mfrow=c(1,2))
plot(1,1,xlim=c(0,2.5),ylim=range(c(0,50)),type="n",
     xlab="",ylab="HELP-tagging (Angle)",axes=FALSE)
axis(side=1,at=1:2,labels=c("Cont","PE"))
axis(side=2)
vioplot(as.numeric(combat_edata6[rownames(combat_edata6)==k6_id,colnames(combat_edata6)%in%Cont]),at=1,col="light blue",add=TRUE)
vioplot(as.numeric(combat_edata6[rownames(combat_edata6)==k6_id,colnames(combat_edata6)%in%PE]),at=2,col="light pink",add=TRUE)

plot(1,1,xlim=c(0,2.5),ylim=range(c(0.8,1)),type="n",
     xlab="",ylab="Bisulphite Massarray",axes=FALSE)
axis(side=1,at=1:2,labels=c("Cont","PE"))
axis(side=2)
vioplot(K6_met_cont[,2],at=1,col="blue",add=TRUE)
vioplot(K6_met_PE[,2],at=2,col="red",add=TRUE)

var.test(K6_met_cont[,2],K6_met_PE[,2])


# Figure S3

### PE, PE_S, Cont 

S5_met_cont <-S5_met[g1=="Cont",]
S5_met_PE<-S5_met[g1=="PE",]
S5_met_PEs<-S5_met[g1=="PE_S",]

S7_met_cont <-S7_met[g1=="Cont",]
S7_met_PE<-S7_met[g1=="PE",]
S7_met_PEs<-S7_met[g1=="PE_S",]

K6_met_cont <-K6_met[g1=="Cont",]
K6_met_PE<-K6_met[g1=="PE",]
K6_met_PEs<-K6_met[g1=="PE_S",]

par(mfrow=c(1,3))
#S5
plot(1,1,xlim=c(0,3.5),ylim=range(c(0.3,1)),type="n",
     xlab="",ylab="Bisulphite Massarray",axes=FALSE)
axis(side=1,at=1:3,labels=c("Cont","PE","PE_S"))
axis(side=2)
vioplot(S5_met_cont[,4],at=1,col="blue",add=TRUE)
vioplot(S5_met_PE[,4],at=2,col="red",add=TRUE)
vioplot(S5_met_PEs[,4],at=3,col="green",add=TRUE)
#S7
plot(1,1,xlim=c(0,3.5),ylim=range(c(0.7,1)),type="n",
     xlab="",ylab="Bisulphite Massarray",axes=FALSE)
axis(side=1,at=1:3,labels=c("Cont","PE","PE_S"))
axis(side=2)
vioplot(S7_met_cont[,3],at=1,col="blue",add=TRUE)
vioplot(S7_met_PE[,3],at=2,col="red",add=TRUE)
vioplot(S7_met_PEs[,3],at=3,col="green",add=TRUE)
#K6
plot(1,1,xlim=c(0,3.5),ylim=range(c(0.8,1)),type="n",
     xlab="",ylab="Bisulphite Massarray",axes=FALSE)
axis(side=1,at=1:3,labels=c("Cont","PE","PE_S"))
axis(side=2)
vioplot(K6_met_cont[,2],at=1,col="blue",add=TRUE)
vioplot(K6_met_PE[,2],at=2,col="red",add=TRUE)
vioplot(K6_met_PEs[,2],at=3,col="green",add=TRUE)

# Figure S4

###

### modules used ##
source /apps1/modules/init/bash
module load picard/1.96
module load samtools/intel/0.1.19
module load bismark/0.9.0
module load bedtools/intel/2.19.1
module load rseg/intel/0.4.3
module load bedtools/intel/2.19.1
##### run R on the server #####
source /apps1/modules/init/sh
module load R/intel/3.0.1
R CMD BATCH --no-restore ~/var.Rscript
###############################
