# Supplementary material for: Amnion as a surrogate tissue reporter of the effects of maternal preeclampsia on the fetus
Source: Clin Epigenetics. 2016 Jun 10;8:67. doi: 10.1186/s13148-016-0234-1 (PMC4902972; doi:10.1186/s13148-016-0234-1)
Supplement: Additional file 8: — Supporting Tables. (XLSX 15.7 MB) [file 13148_2016_234_MOESM8_ESM.xlsx]

## Sheet: SupportTable1
Supporting Table 1: Oligo sequences of Micro-fluidic methylation seq analysis
Assay direction	Set#	Bisulphite sequencing target region	Oligo name	Primer direction	Target-specific Sequence	Tag sequence	Oligonucleotide sequence	Tag name	Oligo length
Forward	1	CHR12.1	CHR12.1_CS1	Forward	TAGATGGTGATATTATTGATGGGTTT	ACACTCTTTCCCTACACGACGCTCTTCCGATC	ACACTCTTTCCCTACACGACGCTCTTCCGATCTAGATGGTGATATTATTGATGGGTTT	CS1	58
Forward	1	CHR12.1	CHR12.1_CS2	Reverse	CAAACAAAAAATTAACTCCCCTTAA	GTGACTGGAGTTCAGACGTGTGCTCTTCCGATCT	GTGACTGGAGTTCAGACGTGTGCTCTTCCGATCT CAAACAAAAAATTAACTCCCCTTAA	CS2	60
Forward	2	DL1.4	DL1.4_CS1	Forward	GAGTAGGATTTTAATATTTTAAGTTGGAGG	ACACTCTTTCCCTACACGACGCTCTTCCGATC	ACACTCTTTCCCTACACGACGCTCTTCCGATCGAGTAGGATTTTAATATTTTAAGTTGGAGG	CS1	62
Forward	2	DL1.4	DL1.4_CS2	Reverse	TAACCCACTAAAACTAAACCTCCCT	GTGACTGGAGTTCAGACGTGTGCTCTTCCGATCT	GTGACTGGAGTTCAGACGTGTGCTCTTCCGATCT TAACCCACTAAAACTAAACCTCCCT	CS2	60
Forward	3	DL2.4	DL2.4_CS1	Forward	TGTTAAAGGTAGAGTTGAAATAAGAATTTG	ACACTCTTTCCCTACACGACGCTCTTCCGATC	ACACTCTTTCCCTACACGACGCTCTTCCGATCTGTTAAAGGTAGAGTTGAAATAAGAATTTG	CS1	62
Forward	3	DL2.4	DL2.4_CS2	Reverse	AAACCAATAAACCAATTTTCTCAAAA	GTGACTGGAGTTCAGACGTGTGCTCTTCCGATCT	GTGACTGGAGTTCAGACGTGTGCTCTTCCGATCT AAACCAATAAACCAATTTTCTCAAAA	CS2	61
Forward	4	DL4.3	DL4.3_CS1	Forward	TGTTGTTTTTGTTGTTAGGAATGTT	ACACTCTTTCCCTACACGACGCTCTTCCGATC	ACACTCTTTCCCTACACGACGCTCTTCCGATCTGTTGTTTTTGTTGTTAGGAATGTT	CS1	57
Forward	4	DL4.3	DL4.3_CS2	Reverse	AAATCCAATCCTCACAAAACTTAAT	GTGACTGGAGTTCAGACGTGTGCTCTTCCGATCT	GTGACTGGAGTTCAGACGTGTGCTCTTCCGATCT AAATCCAATCCTCACAAAACTTAAT	CS2	60
Forward	5	DL5.2	DL5.2_CS1	Forward	TATTGGTTAGGTTGTTTTTAATTTTTGAT	ACACTCTTTCCCTACACGACGCTCTTCCGATC	ACACTCTTTCCCTACACGACGCTCTTCCGATCTATTGGTTAGGTTGTTTTTAATTTTTGAT	CS1	61
Forward	5	DL5.2	DL5.2_CS2	Reverse	TTAACTAATATCACCACAACCACCTC	GTGACTGGAGTTCAGACGTGTGCTCTTCCGATCT	GTGACTGGAGTTCAGACGTGTGCTCTTCCGATCT TTAACTAATATCACCACAACCACCTC	CS2	61
Forward	6	H19	H19_CS1	Forward	GTGGTAGAGGGGGAAAAATTTATTT	ACACTCTTTCCCTACACGACGCTCTTCCGATC	ACACTCTTTCCCTACACGACGCTCTTCCGATCGTGGTAGAGGGGGAAAAATTTATTT	CS1	57
Forward	6	H19	H19_CS2	Reverse	CAACATCCAAAAAAATCAAAAACATA	GTGACTGGAGTTCAGACGTGTGCTCTTCCGATCT	GTGACTGGAGTTCAGACGTGTGCTCTTCCGATCT CAACATCCAAAAAAATCAAAAACATA	CS2	61
Forward	7	MLH1	MLH1_CS1	Forward	GAGGTGATTGGTTGAAGGTATTTT	ACACTCTTTCCCTACACGACGCTCTTCCGATC	ACACTCTTTCCCTACACGACGCTCTTCCGATCGAGGTGATTGGTTGAAGGTATTTT	CS1	56
Forward	7	MLH1	MLH1_CS2	Reverse	ATTCTCAATCATCTCTTTAATAACATTAA	GTGACTGGAGTTCAGACGTGTGCTCTTCCGATCT	GTGACTGGAGTTCAGACGTGTGCTCTTCCGATCT ATTCTCAATCATCTCTTTAATAACATTAA	CS2	64
Forward	8	Tbx3	Tbx3_CS1	Forward	GGAGGTTTTTTGATTGGTTTTTT	ACACTCTTTCCCTACACGACGCTCTTCCGATC	ACACTCTTTCCCTACACGACGCTCTTCCGATCGGAGGTTTTTTGATTGGTTTTTT	CS1	55
Forward	8	Tbx3	Tbx3_CS2	Reverse	CCCTCTAATCATATTAACATATTCACAAA	GTGACTGGAGTTCAGACGTGTGCTCTTCCGATCT	GTGACTGGAGTTCAGACGTGTGCTCTTCCGATCT CCCTCTAATCATATTAACATATTCACAAA	CS2	64
Forward	9	GHSR	GHSR_CS1	Forward	GGTTTAGTTGAATAGGTTTTGGGA	ACACTCTTTCCCTACACGACGCTCTTCCGATC	ACACTCTTTCCCTACACGACGCTCTTCCGATCGGTTTAGTTGAATAGGTTTTGGGA	CS1	56
Forward	9	GHSR	GHSR_CS2	Reverse	AAAACAATAAATCACTCTCTCACCC	GTGACTGGAGTTCAGACGTGTGCTCTTCCGATCT	GTGACTGGAGTTCAGACGTGTGCTCTTCCGATCT AAAACAATAAATCACTCTCTCACCC	CS2	60
Forward	10	sFLT1	sFLT1_CS1	Forward	TTGGGTTGTATATTAAGGAGAGGTTT	ACACTCTTTCCCTACACGACGCTCTTCCGATC	ACACTCTTTCCCTACACGACGCTCTTCCGATCTTGGGTTGTATATTAAGGAGAGGTTT	CS1	58
Forward	10	sFLT1	sFLT1_CS2	Reverse	AAACCAACAAACAAACAATAACTCC	GTGACTGGAGTTCAGACGTGTGCTCTTCCGATCT	GTGACTGGAGTTCAGACGTGTGCTCTTCCGATCT AAACCAACAAACAAACAATAACTCC	CS2	60
Forward	11	sEnd	sEnd_CS1	Forward	TTGTGTTGGAGGTTTAAGTTTTGTT	ACACTCTTTCCCTACACGACGCTCTTCCGATC	ACACTCTTTCCCTACACGACGCTCTTCCGATCTTGTGTTGGAGGTTTAAGTTTTGTT	CS1	57
Forward	11	sEnd	sEnd_CS2	Reverse	ATCCCCAAACCCTTATTAAAACAC	GTGACTGGAGTTCAGACGTGTGCTCTTCCGATCT	GTGACTGGAGTTCAGACGTGTGCTCTTCCGATCT ATCCCCAAACCCTTATTAAAACAC	CS2	59
Forward	12	Hif1A	Hif1A_CS1	Forward	GAGATTAAAGGAAGGGTTTGTTGTTA	ACACTCTTTCCCTACACGACGCTCTTCCGATC	ACACTCTTTCCCTACACGACGCTCTTCCGATCGAGATTAAAGGAAGGGTTTGTTGTTA	CS1	58
Forward	12	Hif1A	Hif1A_CS2	Reverse	ACCTAATCCCAAACATACATCATATTTT	GTGACTGGAGTTCAGACGTGTGCTCTTCCGATCT	GTGACTGGAGTTCAGACGTGTGCTCTTCCGATCT ACCTAATCCCAAACATACATCATATTTT	CS2	63
Forward	13	IL-6	IL-6_CS1	Forward	TTGGAGATGTTTGAGGTTTATTTTG	ACACTCTTTCCCTACACGACGCTCTTCCGATC	ACACTCTTTCCCTACACGACGCTCTTCCGATCTTGGAGATGTTTGAGGTTTATTTTG	CS1	57
Forward	13	IL-6	IL-6_CS2	Reverse	TAACAACACAACTAAAAACCTACCTCTACT	GTGACTGGAGTTCAGACGTGTGCTCTTCCGATCT	GTGACTGGAGTTCAGACGTGTGCTCTTCCGATCT TAACAACACAACTAAAAACCTACCTCTACT	CS2	65
Forward	14	DL1.5	DL1.5_CS1	Forward	GGGGTAGGTTTTTATTGTTTTTAGTTTT	ACACTCTTTCCCTACACGACGCTCTTCCGATC	ACACTCTTTCCCTACACGACGCTCTTCCGATCGGGGTAGGTTTTTATTGTTTTTAGTTTT	CS1	60
Forward	14	DL1.5	DL1.5_CS2	Reverse	ACCTCCCAAATTAAATCAAACCTT	GTGACTGGAGTTCAGACGTGTGCTCTTCCGATCT	GTGACTGGAGTTCAGACGTGTGCTCTTCCGATCT ACCTCCCAAATTAAATCAAACCTT	CS2	59
Forward	15	DL2.5	DL2.5_CS1	Forward	ATTTAAGGGAGGGTTTAGAGGTTTT	ACACTCTTTCCCTACACGACGCTCTTCCGATC	ACACTCTTTCCCTACACGACGCTCTTCCGATCATTTAAGGGAGGGTTTAGAGGTTTT	CS1	57
Forward	15	DL2.5	DL2.5_CS2	Reverse	ATTCCAAAAAACACTTACCATCAAA	GTGACTGGAGTTCAGACGTGTGCTCTTCCGATCT	GTGACTGGAGTTCAGACGTGTGCTCTTCCGATCT ATTCCAAAAAACACTTACCATCAAA	CS2	60
Forward	16	RARB	RARB_CS1	Forward	TTTTGGGAGTTGGTGATGTTAGAT	ACACTCTTTCCCTACACGACGCTCTTCCGATC	ACACTCTTTCCCTACACGACGCTCTTCCGATCTTTTGGGAGTTGGTGATGTTAGAT	CS1	56
Forward	16	RARB	RARB_CS2	Reverse	AACCCTCCTACCTCTAAACAACTCA	GTGACTGGAGTTCAGACGTGTGCTCTTCCGATCT	GTGACTGGAGTTCAGACGTGTGCTCTTCCGATCT AACCCTCCTACCTCTAAACAACTCA	CS2	60
Forward	17	IL17A	IL17A_CS1	Forward	AGGAATGGATTTTAGGATAAATAGGTTTA	ACACTCTTTCCCTACACGACGCTCTTCCGATC	ACACTCTTTCCCTACACGACGCTCTTCCGATCAGGAATGGATTTTAGGATAAATAGGTTTA	CS1	61
Forward	17	IL17A	IL17A_CS2	Reverse	CCCCTACCCCCACTAAAATAAATA	GTGACTGGAGTTCAGACGTGTGCTCTTCCGATCT	GTGACTGGAGTTCAGACGTGTGCTCTTCCGATCT CCCCTACCCCCACTAAAATAAATA	CS2	59
Forward	18	BRCA1	BRCA1_CS1	Forward	ATTTGAGTTTGTTATAAAGTGTTTGTTTTT	ACACTCTTTCCCTACACGACGCTCTTCCGATC	ACACTCTTTCCCTACACGACGCTCTTCCGATCATTTGAGTTTGTTATAAAGTGTTTGTTTTT	CS1	62
Forward	18	BRCA1	BRCA1_CS2	Reverse	CATACTAAAAATAATTATTTCCCTCCACC	GTGACTGGAGTTCAGACGTGTGCTCTTCCGATCT	GTGACTGGAGTTCAGACGTGTGCTCTTCCGATCT CATACTAAAAATAATTATTTCCCTCCACC	CS2	64
Forward	19	MGMT	MGMT_CS1	Forward	GGTTTGGGGGTTTTTGATTAG	ACACTCTTTCCCTACACGACGCTCTTCCGATC	ACACTCTTTCCCTACACGACGCTCTTCCGATCGGTTTGGGGGTTTTTGATTAG	CS1	53
Forward	19	MGMT	MGMT_CS2	Reverse	ACCTTTTCCTATCACAAAAATAATCC	GTGACTGGAGTTCAGACGTGTGCTCTTCCGATCT	GTGACTGGAGTTCAGACGTGTGCTCTTCCGATCT ACCTTTTCCTATCACAAAAATAATCC	CS2	61
Forward	20	FD1646620	FD1646620_CS1	Forward	TAGGATTTTGGAGTTTAGGAGTTGA	ACACTCTTTCCCTACACGACGCTCTTCCGATC	ACACTCTTTCCCTACACGACGCTCTTCCGATCTAGGATTTTGGAGTTTAGGAGTTGA	CS1	57
Forward	20	FD1646620	FD1646620_CS2	Reverse	CCCACCAACAACAAAACAAATAA	GTGACTGGAGTTCAGACGTGTGCTCTTCCGATCT	GTGACTGGAGTTCAGACGTGTGCTCTTCCGATCT CCCACCAACAACAAAACAAATAA	CS2	58
Forward	21	FD1432017	FD1432017_CS1	Forward	ATAATAATAGATGAGTGGGTGTGGATAG	ACACTCTTTCCCTACACGACGCTCTTCCGATC	ACACTCTTTCCCTACACGACGCTCTTCCGATCATAATAATAGATGAGTGGGTGTGGATAG	CS1	60
Forward	21	FD1432017	FD1432017_CS2	Reverse	TTCCCAACTCTTAAACAACTCTAAAAA	GTGACTGGAGTTCAGACGTGTGCTCTTCCGATCT	GTGACTGGAGTTCAGACGTGTGCTCTTCCGATCT TTCCCAACTCTTAAACAACTCTAAAAA	CS2	62
Forward	22	Twist1	Twist1_CS1	Forward	GTTTATTTGATTATTGGGTGGGTTT	ACACTCTTTCCCTACACGACGCTCTTCCGATC	ACACTCTTTCCCTACACGACGCTCTTCCGATCGTTTATTTGATTATTGGGTGGGTTT	CS1	57
Forward	22	Twist1	Twist1_CS2	Reverse	CAACAACAATAACAACAACTTCTACACA	GTGACTGGAGTTCAGACGTGTGCTCTTCCGATCT	GTGACTGGAGTTCAGACGTGTGCTCTTCCGATCT CAACAACAATAACAACAACTTCTACACA	CS2	63
Forward	23	FD438460	FD438460_CS1	Forward	GGGGTGTTTTAGTAGATGGGTTTAG	ACACTCTTTCCCTACACGACGCTCTTCCGATC	ACACTCTTTCCCTACACGACGCTCTTCCGATCGGGGTGTTTTAGTAGATGGGTTTAG	CS1	57
Forward	23	FD438460	FD438460_CS2	Reverse	ATTCCCAAAAACACAAAACAATAATAA	GTGACTGGAGTTCAGACGTGTGCTCTTCCGATCT	GTGACTGGAGTTCAGACGTGTGCTCTTCCGATCT ATTCCCAAAAACACAAAACAATAATAA	CS2	62
Forward	24	FD1646620	FD1646620_CS1	Forward	TAGGATTTTGGAGTTTAGGAGTTGA	ACACTCTTTCCCTACACGACGCTCTTCCGATC	ACACTCTTTCCCTACACGACGCTCTTCCGATCTAGGATTTTGGAGTTTAGGAGTTGA	CS1	57
Forward	24	FD1646620	FD1646620_CS2	Reverse	AAATTAAAAAAAACTTACCCTACCCC	GTGACTGGAGTTCAGACGTGTGCTCTTCCGATCT	GTGACTGGAGTTCAGACGTGTGCTCTTCCGATCT AAATTAAAAAAAACTTACCCTACCCC	CS2	61
Reverse	25	chr12.2	chr12.2_CS2	Forward	GTATATTGAGAGGGAGGGTTATTTATTG	GTGACTGGAGTTCAGACGTGTGCTCTTCCGATCT	GTGACTGGAGTTCAGACGTGTGCTCTTCCGATCT GTATATTGAGAGGGAGGGTTATTTATTG	CS2	63
Reverse	25	chr12.2	chr12.2_CS1	Reverse	ACCTACTCACCTTCACCAACTCTAC	ACACTCTTTCCCTACACGACGCTCTTCCGATC	ACACTCTTTCCCTACACGACGCTCTTCCGATCACCTACTCACCTTCACCAACTCTAC	CS1	57
Reverse	26	chr3.2	chr3.2_CS2	Forward	AATTGTGATTTAAAGGTTAGGAGTGTT	GTGACTGGAGTTCAGACGTGTGCTCTTCCGATCT	GTGACTGGAGTTCAGACGTGTGCTCTTCCGATCT AATTGTGATTTAAAGGTTAGGAGTGTT	CS2	62
Reverse	26	chr3.2	chr3.2_CS1	Reverse	CTAACCAAACCACTTTCAAAAATAAA	ACACTCTTTCCCTACACGACGCTCTTCCGATC	ACACTCTTTCCCTACACGACGCTCTTCCGATCCTAACCAAACCACTTTCAAAAATAAA	CS1	58
Reverse	27	DL3.5	DL3.5_CS2	Forward	TTGATTATTTTTTAATGGTGTTTATTTGA	GTGACTGGAGTTCAGACGTGTGCTCTTCCGATCT	GTGACTGGAGTTCAGACGTGTGCTCTTCCGATCT TTGATTATTTTTTAATGGTGTTTATTTGA	CS2	64
Reverse	27	DL3.5	DL3.5_CS1	Reverse	ATTCCAACTTAAAAATCCAAACCAC	ACACTCTTTCCCTACACGACGCTCTTCCGATC	ACACTCTTTCCCTACACGACGCTCTTCCGATCATTCCAACTTAAAAATCCAAACCAC	CS1	57
Reverse	28	DL4.2	DL4.2_CS2	Forward	ATGGGGGTGAGTAAGAAGTAGTAGG	GTGACTGGAGTTCAGACGTGTGCTCTTCCGATCT	GTGACTGGAGTTCAGACGTGTGCTCTTCCGATCT ATGGGGGTGAGTAAGAAGTAGTAGG	CS2	60
Reverse	28	DL4.2	DL4.2_CS1	Reverse	ACTAAACCCCAAATATCAACAAACC	ACACTCTTTCCCTACACGACGCTCTTCCGATC	ACACTCTTTCCCTACACGACGCTCTTCCGATCACTAAACCCCAAATATCAACAAACC	CS1	57
Reverse	29	DL5.3	DL5.3_CS2	Forward	TTAGAAGGGAAGTAAGATTTGGAAAG	GTGACTGGAGTTCAGACGTGTGCTCTTCCGATCT	GTGACTGGAGTTCAGACGTGTGCTCTTCCGATCT TTAGAAGGGAAGTAAGATTTGGAAAG	CS2	61
Reverse	29	DL5.3	DL5.3_CS1	Reverse	ACAAAACACACAAAAACTCCCATTA	ACACTCTTTCCCTACACGACGCTCTTCCGATC	ACACTCTTTCCCTACACGACGCTCTTCCGATCACAAAACACACAAAAACTCCCATTA	CS1	57
Reverse	30	CBLC_PRO2	CBLC_PRO2_CS2	Forward	TTTATTTTAGAGGATTTTGTTTTGGG	GTGACTGGAGTTCAGACGTGTGCTCTTCCGATCT	GTGACTGGAGTTCAGACGTGTGCTCTTCCGATCT TTTATTTTAGAGGATTTTGTTTTGGG	CS2	61
Reverse	30	CBLC_PRO2	CBLC_PRO2_CS1	Reverse	AAACTTTCTACTCATCTACCTAACCAATC	ACACTCTTTCCCTACACGACGCTCTTCCGATC	ACACTCTTTCCCTACACGACGCTCTTCCGATCAAACTTTCTACTCATCTACCTAACCAATC	CS1	61
Reverse	31	HS1BP3.4	HS1BP3.4_CS2	Forward	GGTTTTTGTTTTGTATTGTGTTTTTATG	GTGACTGGAGTTCAGACGTGTGCTCTTCCGATCT	GTGACTGGAGTTCAGACGTGTGCTCTTCCGATCT GGTTTTTGTTTTGTATTGTGTTTTTATG	CS2	63
Reverse	31	HS1BP3.4	HS1BP3.4_CS1	Reverse	CATCCTTTCAAAACTCCCTAAATC	ACACTCTTTCCCTACACGACGCTCTTCCGATC	ACACTCTTTCCCTACACGACGCTCTTCCGATCCATCCTTTCAAAACTCCCTAAATC	CS1	56
Reverse	32	CD14	CD14_CS2	Forward	GGGAGAGAGTAGAGGTTTAGGAGGT	GTGACTGGAGTTCAGACGTGTGCTCTTCCGATCT	GTGACTGGAGTTCAGACGTGTGCTCTTCCGATCT GGGAGAGAGTAGAGGTTTAGGAGGT	CS2	60
Reverse	32	CD14	CD14_CS1	Reverse	CCCAAAATTACATAAACTATCAAAAACAA	ACACTCTTTCCCTACACGACGCTCTTCCGATC	ACACTCTTTCCCTACACGACGCTCTTCCGATCCCCAAAATTACATAAACTATCAAAAACAA	CS1	61
Reverse	33	CDKN2	CDKN2_CS2	Forward	TGTTTTTTAAATTTTTTGGAGGGAT	GTGACTGGAGTTCAGACGTGTGCTCTTCCGATCT	GTGACTGGAGTTCAGACGTGTGCTCTTCCGATCT TGTTTTTTAAATTTTTTGGAGGGAT	CS2	60
Reverse	33	CDKN2	CDKN2_CS1	Reverse	AAAACCCAATCCTCCTTCCTTAC	ACACTCTTTCCCTACACGACGCTCTTCCGATC	ACACTCTTTCCCTACACGACGCTCTTCCGATCAAAACCCAATCCTCCTTCCTTAC	CS1	55
Reverse	34	MEG3	MEG3_CS2	Forward	TTTATTATAATTTTGGTGTGTGTGGTG	GTGACTGGAGTTCAGACGTGTGCTCTTCCGATCT	GTGACTGGAGTTCAGACGTGTGCTCTTCCGATCT TTTATTATAATTTTGGTGTGTGTGGTG	CS2	62
Reverse	34	MEG3	MEG3_CS1	Reverse	TATAAACCAAAAACTATCACCCCCT	ACACTCTTTCCCTACACGACGCTCTTCCGATC	ACACTCTTTCCCTACACGACGCTCTTCCGATCTATAAACCAAAAACTATCACCCCCT	CS1	57
Reverse	35	RASSF1	RASSF1_CS2	Forward	GTAATGGAAATTTGGGTGTAGGG	GTGACTGGAGTTCAGACGTGTGCTCTTCCGATCT	GTGACTGGAGTTCAGACGTGTGCTCTTCCGATCT GTAATGGAAATTTGGGTGTAGGG	CS2	58
Reverse	35	RASSF1	RASSF1_CS1	Reverse	AAACCCTCTTCCTCTAACACAATAAAA	ACACTCTTTCCCTACACGACGCTCTTCCGATC	ACACTCTTTCCCTACACGACGCTCTTCCGATCAAACCCTCTTCCTCTAACACAATAAAA	CS1	59
Reverse	36	FD328084	FD328084_CS2	Forward	TTGAAAATAATATTTTTAGTTGGTGGG	GTGACTGGAGTTCAGACGTGTGCTCTTCCGATCT	GTGACTGGAGTTCAGACGTGTGCTCTTCCGATCT TTGAAAATAATATTTTTAGTTGGTGGG	CS2	62
Reverse	36	FD328084	FD328084_CS1	Reverse	AAACTACTAACTCCAACCCCTTCC	ACACTCTTTCCCTACACGACGCTCTTCCGATC	ACACTCTTTCCCTACACGACGCTCTTCCGATCAAACTACTAACTCCAACCCCTTCC	CS1	56
Reverse	37	CCND2	CCND2_CS2	Forward	TTTTTGGTATGTAGGGTTGGATG	GTGACTGGAGTTCAGACGTGTGCTCTTCCGATCT	GTGACTGGAGTTCAGACGTGTGCTCTTCCGATCT TTTTTGGTATGTAGGGTTGGATG	CS2	58
Reverse	37	CCND2	CCND2_CS1	Reverse	ACTAAACAATTAACTCTCCTCCCTCTC	ACACTCTTTCCCTACACGACGCTCTTCCGATC	ACACTCTTTCCCTACACGACGCTCTTCCGATCACTAAACAATTAACTCTCCTCCCTCTC	CS1	59
Reverse	38	TBXAS1	TBXAS1_CS2	Forward	TAGGTTAGAGTTTTTGAGGTTTGGTAGTA	GTGACTGGAGTTCAGACGTGTGCTCTTCCGATCT	GTGACTGGAGTTCAGACGTGTGCTCTTCCGATCT TAGGTTAGAGTTTTTGAGGTTTGGTAGTA	CS2	64
Reverse	38	TBXAS1	TBXAS1_CS1	Reverse	TTTCCAAAAATCACCTAAAATAATCC	ACACTCTTTCCCTACACGACGCTCTTCCGATC	ACACTCTTTCCCTACACGACGCTCTTCCGATCTTTCCAAAAATCACCTAAAATAATCC	CS1	58
Reverse	39	FOSB	FOSB_CS2	Forward	GATTGTATAGAAATTTTGTTATTGTTGGA	GTGACTGGAGTTCAGACGTGTGCTCTTCCGATCT	GTGACTGGAGTTCAGACGTGTGCTCTTCCGATCT GATTGTATAGAAATTTTGTTATTGTTGGA	CS2	64
Reverse	39	FOSB	FOSB_CS1	Reverse	ACATTTCCCTAAACACAAAAAAACC	ACACTCTTTCCCTACACGACGCTCTTCCGATC	ACACTCTTTCCCTACACGACGCTCTTCCGATCACATTTCCCTAAACACAAAAAAACC	CS1	57
Reverse	40	CGB	CGB_CS2	Forward	GTGTTGTTAGGGAAGTTATTTGATTTT	GTGACTGGAGTTCAGACGTGTGCTCTTCCGATCT	GTGACTGGAGTTCAGACGTGTGCTCTTCCGATCT GTGTTGTTAGGGAAGTTATTTGATTTT	CS2	62
Reverse	40	CGB	CGB_CS1	Reverse	ACCCCATAAACAAAACACACCT	ACACTCTTTCCCTACACGACGCTCTTCCGATC	ACACTCTTTCCCTACACGACGCTCTTCCGATCACCCCATAAACAAAACACACCT	CS1	54
Reverse	41	CRHBP	CRHBP _CS2	Forward	ATTTTGGTTTGATGGAGAGGGT	GTGACTGGAGTTCAGACGTGTGCTCTTCCGATCT	GTGACTGGAGTTCAGACGTGTGCTCTTCCGATCT ATTTTGGTTTGATGGAGAGGGT	CS2	57
Reverse	41	CRHBP	CRHBP _CS1	Reverse	CCCTCAACTAACAAAAAACATAAATCA	ACACTCTTTCCCTACACGACGCTCTTCCGATC	ACACTCTTTCCCTACACGACGCTCTTCCGATCCCCTCAACTAACAAAAAACATAAATCA	CS1	59
Reverse	42	chr6.1	chr6.1_CS2	Forward	TTTAGTTAGGGATTTTGGGTATATTTG	GTGACTGGAGTTCAGACGTGTGCTCTTCCGATCT	GTGACTGGAGTTCAGACGTGTGCTCTTCCGATCT TTTAGTTAGGGATTTTGGGTATATTTG	CS2	62
Reverse	42	chr6.1	chr6.1_CS1	Reverse	TCACTTAATAACCAACAACATATTCTTTC	ACACTCTTTCCCTACACGACGCTCTTCCGATC	ACACTCTTTCCCTACACGACGCTCTTCCGATCTCACTTAATAACCAACAACATATTCTTTC	CS1	61
Reverse	43	DL2.3	DL2.3_CS2	Forward	TTTTTTAGTTGGGATAGGTTTTAGTTG	GTGACTGGAGTTCAGACGTGTGCTCTTCCGATCT	GTGACTGGAGTTCAGACGTGTGCTCTTCCGATCT TTTTTTAGTTGGGATAGGTTTTAGTTG	CS2	62
Reverse	43	DL2.3	DL2.3_CS1	Reverse	CACCCACCACCCAATAATAAATAA	ACACTCTTTCCCTACACGACGCTCTTCCGATC	ACACTCTTTCCCTACACGACGCTCTTCCGATCCACCCACCACCCAATAATAAATAA	CS1	56
Reverse	44	DL5.1	DL5.1_CS2	Forward	TGTTGTTTATTTTAGGGGAGTTTGAT	GTGACTGGAGTTCAGACGTGTGCTCTTCCGATCT	GTGACTGGAGTTCAGACGTGTGCTCTTCCGATCT TGTTGTTTATTTTAGGGGAGTTTGAT	CS2	61
Reverse	44	DL5.1	DL5.1_CS1	Reverse	CCAACACTAAACACAAAAACTACCAC	ACACTCTTTCCCTACACGACGCTCTTCCGATC	ACACTCTTTCCCTACACGACGCTCTTCCGATCCCAACACTAAACACAAAAACTACCAC	CS1	58
Reverse	45	KCNQ1_2	KCNQ1_2 _CS2	Forward	TTTTTTTTAGTTTTGGAGAGGATGG	GTGACTGGAGTTCAGACGTGTGCTCTTCCGATCT	GTGACTGGAGTTCAGACGTGTGCTCTTCCGATCT TTTTTTTTAGTTTTGGAGAGGATGG	CS2	60
Reverse	45	KCNQ1_2	KCNQ1_2 _CS1	Reverse	ACCCAATCAACAAACTTATCTCCTC	ACACTCTTTCCCTACACGACGCTCTTCCGATC	ACACTCTTTCCCTACACGACGCTCTTCCGATCACCCAATCAACAAACTTATCTCCTC	CS1	57
Reverse	46	HPRT	HPRT_CS2	Forward	ATTGGGTTAAGAGTTAGGAAAATGG	GTGACTGGAGTTCAGACGTGTGCTCTTCCGATCT	GTGACTGGAGTTCAGACGTGTGCTCTTCCGATCT ATTGGGTTAAGAGTTAGGAAAATGG	CS2	60
Reverse	46	HPRT	HPRT_CS1	Reverse	CTATTCAAAAAACTCCCTAATTCCC	ACACTCTTTCCCTACACGACGCTCTTCCGATC	ACACTCTTTCCCTACACGACGCTCTTCCGATCCTATTCAAAAAACTCCCTAATTCCC	CS1	57
Reverse	47	SNRPN	SNRPN_CS2	Forward	GTGGGGTTTTAGGGGTTTAGTAGTT	GTGACTGGAGTTCAGACGTGTGCTCTTCCGATCT	GTGACTGGAGTTCAGACGTGTGCTCTTCCGATCT GTGGGGTTTTAGGGGTTTAGTAGTT	CS2	60
Reverse	47	SNRPN	SNRPN_CS1	Reverse	TCCCCAAACTATCTCTTAAAAAAAAC	ACACTCTTTCCCTACACGACGCTCTTCCGATC	ACACTCTTTCCCTACACGACGCTCTTCCGATCTCCCCAAACTATCTCTTAAAAAAAAC	CS1	58
Reverse	48	FD1449820	FD1449820_CS2	Forward	ATTTATTGTGGGGTTTTTGGTTTTA	GTGACTGGAGTTCAGACGTGTGCTCTTCCGATCT	GTGACTGGAGTTCAGACGTGTGCTCTTCCGATCT ATTTATTGTGGGGTTTTTGGTTTTA	CS2	60
Reverse	48	FD1449820	FD1449820_CS1	Reverse	AAATAAAATTCCCAAACATTTCCAA	ACACTCTTTCCCTACACGACGCTCTTCCGATC	ACACTCTTTCCCTACACGACGCTCTTCCGATCAAATAAAATTCCCAAACATTTCCAA	CS1	57
Reverse	49	CD59	CD59_CS2	Forward	TAGGATGTTTTTGTTTTTTTAGGTTTT	GTGACTGGAGTTCAGACGTGTGCTCTTCCGATCT	GTGACTGGAGTTCAGACGTGTGCTCTTCCGATCT TAGGATGTTTTTGTTTTTTTAGGTTTT	CS2	62
Reverse	49	CD59	CD59_CS1	Reverse	CCAAACTTTCAATTCCCTAAAATTT	ACACTCTTTCCCTACACGACGCTCTTCCGATC	ACACTCTTTCCCTACACGACGCTCTTCCGATCCCAAACTTTCAATTCCCTAAAATTT	CS1	57
Reverse	50	CTNNB1	CTNNB1_CS2	Forward	GAAGGGATGTTTTATATTTAGGTTTAGTT	GTGACTGGAGTTCAGACGTGTGCTCTTCCGATCT	GTGACTGGAGTTCAGACGTGTGCTCTTCCGATCT GAAGGGATGTTTTATATTTAGGTTTAGTT	CS2	64
Reverse	50	CTNNB1	CTNNB1_CS1	Reverse	TTATATCTTTTCCTTCTAAAACCAATCAC	ACACTCTTTCCCTACACGACGCTCTTCCGATC	ACACTCTTTCCCTACACGACGCTCTTCCGATCTTATATCTTTTCCTTCTAAAACCAATCAC	CS1	61
Forward	51	ADS1	ADS1_CS1	Forward	GTTTAAGGAGAGTTTGTTTTTAGAGTGG	ACACTCTTTCCCTACACGACGCTCTTCCGATC	ACACTCTTTCCCTACACGACGCTCTTCCGATCGTTTAAGGAGAGTTTGTTTTTAGAGTGG	CS1	60
Forward	51	ADS1	ADS1_CS2	Reverse	TCTACCAAATACATCAAATCCATCA	GTGACTGGAGTTCAGACGTGTGCTCTTCCGATCT	GTGACTGGAGTTCAGACGTGTGCTCTTCCGATCT TCTACCAAATACATCAAATCCATCA	CS2	60
Forward	52	ADS2	ADS2_CS1	Forward	AGATGGTTGTATTGGTAATTTGAAAGT	ACACTCTTTCCCTACACGACGCTCTTCCGATC	ACACTCTTTCCCTACACGACGCTCTTCCGATCAGATGGTTGTATTGGTAATTTGAAAGT	CS1	59
Forward	52	ADS2	ADS2_CS2	Reverse	AAAAAACTCTTATAACAACTCCCCAA	GTGACTGGAGTTCAGACGTGTGCTCTTCCGATCT	GTGACTGGAGTTCAGACGTGTGCTCTTCCGATCT AAAAAACTCTTATAACAACTCCCCAA	CS2	61
Forward	53	ADS3	ADS3_CS1	Forward	GGGTAGTTTTTTTGGTGTATGAGTTT	ACACTCTTTCCCTACACGACGCTCTTCCGATC	ACACTCTTTCCCTACACGACGCTCTTCCGATCGGGTAGTTTTTTTGGTGTATGAGTTT	CS1	58
Forward	53	ADS3	ADS3_CS2	Reverse	TAAAAAATTCTTCCTAACCCTCCAC	GTGACTGGAGTTCAGACGTGTGCTCTTCCGATCT	GTGACTGGAGTTCAGACGTGTGCTCTTCCGATCT TAAAAAATTCTTCCTAACCCTCCAC	CS2	60
Reverse	54	ADS4	ADS4_CS2	Forward	GGAAGAATTTTTTAGGTAGGGATTG	GTGACTGGAGTTCAGACGTGTGCTCTTCCGATCT	GTGACTGGAGTTCAGACGTGTGCTCTTCCGATCT GGAAGAATTTTTTAGGTAGGGATTG	CS2	60
Reverse	54	ADS4	ADS4_CS1	Reverse	AAAATACACACAAACACATCACCC	ACACTCTTTCCCTACACGACGCTCTTCCGATC	ACACTCTTTCCCTACACGACGCTCTTCCGATCAAAATACACACAAACACATCACCC	CS1	56
Reverse	55	ADS5	ADS5_CS2	Forward	GTTTGTTTTTTTTGAATGAAGTTAGGA	GTGACTGGAGTTCAGACGTGTGCTCTTCCGATCT	GTGACTGGAGTTCAGACGTGTGCTCTTCCGATCT GTTTGTTTTTTTTGAATGAAGTTAGGA	CS2	62
Reverse	55	ADS5	ADS5_CS1	Reverse	ACCACTCCACCCTTAAATAAATACC	ACACTCTTTCCCTACACGACGCTCTTCCGATC	ACACTCTTTCCCTACACGACGCTCTTCCGATCACCACTCCACCCTTAAATAAATACC	CS1	57
Forward	56	ADS7	ADS7_CS1	Forward	TTGTTTTTATTGTTTTTGGGGTTAAT	ACACTCTTTCCCTACACGACGCTCTTCCGATC	ACACTCTTTCCCTACACGACGCTCTTCCGATCTTGTTTTTATTGTTTTTGGGGTTAAT	CS1	58
Forward	56	ADS7	ADS7_CS2	Reverse	ACCAATATATAAAACAAAACCCTTCCT	GTGACTGGAGTTCAGACGTGTGCTCTTCCGATCT	GTGACTGGAGTTCAGACGTGTGCTCTTCCGATCT ACCAATATATAAAACAAAACCCTTCCT	CS2	62
Reverse	57	ADS9	ADS9_CS2	Forward	GGTTTTTGTTGGTGATTAGGAGTAG	GTGACTGGAGTTCAGACGTGTGCTCTTCCGATCT	GTGACTGGAGTTCAGACGTGTGCTCTTCCGATCT GGTTTTTGTTGGTGATTAGGAGTAG	CS2	60
Reverse	57	ADS9	ADS9_CS1	Reverse	AAAAACAAAACTAAACTTCCACCAC	ACACTCTTTCCCTACACGACGCTCTTCCGATC	ACACTCTTTCCCTACACGACGCTCTTCCGATCAAAAACAAAACTAAACTTCCACCAC	CS1	57
Forward	58	ADS10	ADS10_CS1	Forward	TTTTGTTAAAATTTAATTTTGGTTTGG	ACACTCTTTCCCTACACGACGCTCTTCCGATC	ACACTCTTTCCCTACACGACGCTCTTCCGATCTTTTGTTAAAATTTAATTTTGGTTTGG	CS1	59
Forward	58	ADS10	ADS10_CS2	Reverse	AACACTTCAAAAAAACAAAAACTTCTC	GTGACTGGAGTTCAGACGTGTGCTCTTCCGATCT	GTGACTGGAGTTCAGACGTGTGCTCTTCCGATCT AACACTTCAAAAAAACAAAAACTTCTC	CS2	62
Reverse	59	ADS11	ADS11_CS2	Forward	GAGTTTGTAGTTTTTGGGGGATTAT	GTGACTGGAGTTCAGACGTGTGCTCTTCCGATCT	GTGACTGGAGTTCAGACGTGTGCTCTTCCGATCT GAGTTTGTAGTTTTTGGGGGATTAT	CS2	60
Reverse	59	ADS11	ADS11_CS1	Reverse	CTTAATCTTAAACCCCAACCTCC	ACACTCTTTCCCTACACGACGCTCTTCCGATC	ACACTCTTTCCCTACACGACGCTCTTCCGATCCTTAATCTTAAACCCCAACCTCC	CS1	55
Reverse	60	ADS12	ADS12_CS2	Forward	AGAAAATTTTTGTAATGTTGTGTGGA	GTGACTGGAGTTCAGACGTGTGCTCTTCCGATCT	GTGACTGGAGTTCAGACGTGTGCTCTTCCGATCT AGAAAATTTTTGTAATGTTGTGTGGA	CS2	61
Reverse	60	ADS12	ADS12_CS1	Reverse	CAAAACCTCCTCCAATAATACTTCTC	ACACTCTTTCCCTACACGACGCTCTTCCGATC	ACACTCTTTCCCTACACGACGCTCTTCCGATCCAAAACCTCCTCCAATAATACTTCTC	CS1	58
Forward	61	CUX2	CUX2_CS1	Forward	TTTATTGTTATTTTGGGTTGGAGAA	ACACTCTTTCCCTACACGACGCTCTTCCGATC	ACACTCTTTCCCTACACGACGCTCTTCCGATCTTTATTGTTATTTTGGGTTGGAGAA	CS1	57
Forward	61	CUX2	CUX2_CS2	Reverse	TAAAATTCCAACCTCCCTAATTCA	GTGACTGGAGTTCAGACGTGTGCTCTTCCGATCT	GTGACTGGAGTTCAGACGTGTGCTCTTCCGATCT TAAAATTCCAACCTCCCTAATTCA	CS2	59
Forward	62	KRT7	KRT7_CS1	Forward	GGGTTTTAGGGATTTTTAGGTTTTT	ACACTCTTTCCCTACACGACGCTCTTCCGATC	ACACTCTTTCCCTACACGACGCTCTTCCGATCGGGTTTTAGGGATTTTTAGGTTTTT	CS1	57
Forward	62	KRT7	KRT7_CS2	Reverse	AACCACCTTTCTCTACTACCAAACC	GTGACTGGAGTTCAGACGTGTGCTCTTCCGATCT	GTGACTGGAGTTCAGACGTGTGCTCTTCCGATCT AACCACCTTTCTCTACTACCAAACC	CS2	60
Forward	63	KIF21B	KIF21B_CS1	Forward	ATTGGGTGTAGAGGGTAGGTATGAT	ACACTCTTTCCCTACACGACGCTCTTCCGATC	ACACTCTTTCCCTACACGACGCTCTTCCGATCATTGGGTGTAGAGGGTAGGTATGAT	CS1	57
Forward	63	KIF21B	KIF21B_CS2	Reverse	CCACAAAAAATTTCCTTTAAATTCC	GTGACTGGAGTTCAGACGTGTGCTCTTCCGATCT	GTGACTGGAGTTCAGACGTGTGCTCTTCCGATCT CCACAAAAAATTTCCTTTAAATTCC	CS2	60
Reverse	64	PRKD1	PRKD1_CS2	Forward	GTTTGTTTTATGTTGATGGGAAGTT	GTGACTGGAGTTCAGACGTGTGCTCTTCCGATCT	GTGACTGGAGTTCAGACGTGTGCTCTTCCGATCT GTTTGTTTTATGTTGATGGGAAGTT	CS2	60
Reverse	64	PRKD1	PRKD1_CS1	Reverse	AAAATCATATCCCCAATTTTCAAA	ACACTCTTTCCCTACACGACGCTCTTCCGATC	ACACTCTTTCCCTACACGACGCTCTTCCGATCAAAATCATATCCCCAATTTTCAAA	CS1	56
Reverse	65	EGF	EGF_CS2	forward	TTTTTAGTTTTGTTTAGGATATTTATGGTG	GTGACTGGAGTTCAGACGTGTGCTCTTCCGATCT	GTGACTGGAGTTCAGACGTGTGCTCTTCCGATCTTTTTTAGTTTTGTTTAGGATATTTATGGTG	CS1	64
Reverse		EGF	EGF_CS1	reverse	AAACTCCACCTCCTTTCCTTTAATA	ACACTCTTTCCCTACACGACGCTCTTCCGATC	ACACTCTTTCCCTACACGACGCTCTTCCGATCAAACTCCACCTCCTTTCCTTTAATA	CS2	57
Reverse	66	VEGF	VEGF_CS2	forward	GGGTAGTAGGAATAAGGGTTTTTGT	GTGACTGGAGTTCAGACGTGTGCTCTTCCGATCT	GTGACTGGAGTTCAGACGTGTGCTCTTCCGATCTGGGTAGTAGGAATAAGGGTTTTTGT	CS1	59
Reverse		VEGF	VEGF_CS1	reverse	AAAAATATCCAAAAATACTTCCCAAA	ACACTCTTTCCCTACACGACGCTCTTCCGATC	ACACTCTTTCCCTACACGACGCTCTTCCGATCAAAAATATCCAAAAATACTTCCCAAA	CS2	58
Reverse	67	KDR	KDR_CS2	forward	GTGTGGGGAGATATGGATAGAAAAT	GTGACTGGAGTTCAGACGTGTGCTCTTCCGATCT	GTGACTGGAGTTCAGACGTGTGCTCTTCCGATCTGTGTGGGGAGATATGGATAGAAAAT	CS1	59
Reverse		KDR	KDR_CS1	reverse	ACCAAAATATCCTTAATCCCAAAAA	ACACTCTTTCCCTACACGACGCTCTTCCGATC	ACACTCTTTCCCTACACGACGCTCTTCCGATCACCAAAATATCCTTAATCCCAAAAA	CS2	57
Reverse	68	FLNB	FLNB_CS2	forward	AGGTTTTTATAGAGAAAAGGGGTAGG	GTGACTGGAGTTCAGACGTGTGCTCTTCCGATCT	GTGACTGGAGTTCAGACGTGTGCTCTTCCGATCTAGGTTTTTATAGAGAAAAGGGGTAGG	CS1	60
Reverse		FLNB	FLNB_CS1	reverse	CTTTAAAAACACACACCCACAAATA	ACACTCTTTCCCTACACGACGCTCTTCCGATC	ACACTCTTTCCCTACACGACGCTCTTCCGATCCTTTAAAAACACACACCCACAAATA	CS2	57
Reverse	69	EPAS1	EPAS1_CS2	forward	ATGTGGTAAGAGGTTAAAGGGAGAG	GTGACTGGAGTTCAGACGTGTGCTCTTCCGATCT	GTGACTGGAGTTCAGACGTGTGCTCTTCCGATCTATGTGGTAAGAGGTTAAAGGGAGAG	CS1	59
Reverse		EPAS1	EPAS1_CS1	reverse	AACCCAATACTCCCCTACCC	ACACTCTTTCCCTACACGACGCTCTTCCGATC	ACACTCTTTCCCTACACGACGCTCTTCCGATCAACCCAATACTCCCCTACCC	CS2	52
Forward	70	CCND2 remake	CCND2.2_CS1	forward	GAAGAAGTTAAAGTTGGAGGGTTGT	ACACTCTTTCCCTACACGACGCTCTTCCGATC	ACACTCTTTCCCTACACGACGCTCTTCCGATCGAAGAAGTTAAAGTTGGAGGGTTGT	CS1	57
Forward		CCND2 remake	CCND2.2_CS2	reverse	CTCCTTTTCCCCTCTCATTATTAAA	GTGACTGGAGTTCAGACGTGTGCTCTTCCGATCT	GTGACTGGAGTTCAGACGTGTGCTCTTCCGATCTCTCCTTTTCCCCTCTCATTATTAAA	CS2	59
Forward	71	MGMT remake	MGMT.2_CS1	forward	TATTGTGAGGTATTGGGAGTTAGGA	ACACTCTTTCCCTACACGACGCTCTTCCGATC	ACACTCTTTCCCTACACGACGCTCTTCCGATCTATTGTGAGGTATTGGGAGTTAGGA	CS1	57
Forward		MGMT remake	MGMT.2_CS2	reverse	AACCAACAAAAACCCTATCAAAAA	GTGACTGGAGTTCAGACGTGTGCTCTTCCGATCT	GTGACTGGAGTTCAGACGTGTGCTCTTCCGATCTAACCAACAAAAACCCTATCAAAAA	CS2	58
Forward	72	H19 remake	H19.2_CS1	forward	AGGTAGGGAGTAGTAGGTATGGTGTTT	ACACTCTTTCCCTACACGACGCTCTTCCGATC	ACACTCTTTCCCTACACGACGCTCTTCCGATCAGGTAGGGAGTAGTAGGTATGGTGTTT	CS1	59
Forward		H19 remake	H19.2_CS2	reverse	ACCCATCCTAAAATTCTCCAAAAA	GTGACTGGAGTTCAGACGTGTGCTCTTCCGATCT	GTGACTGGAGTTCAGACGTGTGCTCTTCCGATCTACCCATCCTAAAATTCTCCAAAAA	CS2	58
Forward	73	GHSR remake	GHSR.2_CS1	forward	ATTTTGTTAGTGTAGGGGTGGTTTT	ACACTCTTTCCCTACACGACGCTCTTCCGATC	ACACTCTTTCCCTACACGACGCTCTTCCGATCATTTTGTTAGTGTAGGGGTGGTTTT	CS1	57
Forward		GHSR remake	GHSR.2_CS2	reverse	ATTCCCTTAAACAAAATCTTCAACC	GTGACTGGAGTTCAGACGTGTGCTCTTCCGATCT	GTGACTGGAGTTCAGACGTGTGCTCTTCCGATCTATTCCCTTAAACAAAATCTTCAACC	CS2	59
Forward	74	MEG3 remake	MEG3.2_CS1	forward	TGTGTGGGGATTATTTTAATTTTGA	ACACTCTTTCCCTACACGACGCTCTTCCGATC	ACACTCTTTCCCTACACGACGCTCTTCCGATCTGTGTGGGGATTATTTTAATTTTGA	CS1	57
Forward		MEG3 remake	MEG3.2_CS2	reverse	CTATACCCCTTCCTCTTCCACTAAA	GTGACTGGAGTTCAGACGTGTGCTCTTCCGATCT	GTGACTGGAGTTCAGACGTGTGCTCTTCCGATCTCTATACCCCTTCCTCTTCCACTAAA	CS2	59
Reverse	75	KRT7 remake	KRT7.2_CS2	forward	GTTAGGGAAATTAGTTGGGTTAGGA	GTGACTGGAGTTCAGACGTGTGCTCTTCCGATCT	GTGACTGGAGTTCAGACGTGTGCTCTTCCGATCTGTTAGGGAAATTAGTTGGGTTAGGA	CS1	59
Reverse		KRT7 remake	KRT7.2_CS1	reverse	CATCCTCCAAACTACTAAAACCAAAA	ACACTCTTTCCCTACACGACGCTCTTCCGATC	ACACTCTTTCCCTACACGACGCTCTTCCGATCCATCCTCCAAACTACTAAAACCAAAA	CS2	58
Reverse	76	RARB remake	RARB.2_CS2	forward	GGAAGATAAGGAATTAGGAGATTTGG	GTGACTGGAGTTCAGACGTGTGCTCTTCCGATCT	GTGACTGGAGTTCAGACGTGTGCTCTTCCGATCTGGAAGATAAGGAATTAGGAGATTTGG	CS1	60
Reverse		RARB remake	RARB.2_CS1	reverse	ACCTTACTTCTTCCCAACATAATTTCT	ACACTCTTTCCCTACACGACGCTCTTCCGATC	ACACTCTTTCCCTACACGACGCTCTTCCGATCACCTTACTTCTTCCCAACATAATTTCT	CS2	59
Reverse	77	RASSF1 remake	RASSF1.2_CS2	forward	TAAATGAGGGTTGTAGTTGTTGAGG	GTGACTGGAGTTCAGACGTGTGCTCTTCCGATCT	GTGACTGGAGTTCAGACGTGTGCTCTTCCGATCTTAAATGAGGGTTGTAGTTGTTGAGG	CS1	59
Reverse		RASSF1 remake	RASSF1.2_CS1	reverse	CAACACACTTAACCTACCCACTAAATAA	ACACTCTTTCCCTACACGACGCTCTTCCGATC	ACACTCTTTCCCTACACGACGCTCTTCCGATCCAACACACTTAACCTACCCACTAAATAA	CS2	60
Reverse	78	SNRPN remake	SNRPN.2_CS2	forward	TGTGGTGTTTTAAAAGGAAGAAAGA	GTGACTGGAGTTCAGACGTGTGCTCTTCCGATCT	GTGACTGGAGTTCAGACGTGTGCTCTTCCGATCTTGTGGTGTTTTAAAAGGAAGAAAGA	CS1	59
Reverse		SNRPN remake	SNRPN.2_CS1	reverse	TCCAAAAACCAAACAACCATAATAA	ACACTCTTTCCCTACACGACGCTCTTCCGATC	ACACTCTTTCCCTACACGACGCTCTTCCGATCTCCAAAAACCAAACAACCATAATAA	CS2	57
Reverse	79	Tbx3 remake	TBX3.2_CS2	forward	GGGTGGAGAAAGAATTGAGGTAT	GTGACTGGAGTTCAGACGTGTGCTCTTCCGATCT	GTGACTGGAGTTCAGACGTGTGCTCTTCCGATCTGGGTGGAGAAAGAATTGAGGTAT	CS1	57
Reverse		Tbx3 remake	TBX3.2_CS1	reverse	ACCCCCATATTCCACCTAAATATAA	ACACTCTTTCCCTACACGACGCTCTTCCGATC	ACACTCTTTCCCTACACGACGCTCTTCCGATCACCCCCATATTCCACCTAAATATAA	CS2	57
Forward	80	Twist1 remake	TWIST1.2_CS1	forward	GGATGTTTTAGATAGTGGGGGTTG	ACACTCTTTCCCTACACGACGCTCTTCCGATC	ACACTCTTTCCCTACACGACGCTCTTCCGATCGGATGTTTTAGATAGTGGGGGTTG	CS1	56
Forward		Twist1 remake	TWIST1.2_CS2	reverse	AACAACTAACAATACCAACCCAAAAA	GTGACTGGAGTTCAGACGTGTGCTCTTCCGATCT	GTGACTGGAGTTCAGACGTGTGCTCTTCCGATCTAACAACTAACAATACCAACCCAAAAA	CS2	60
Forward	81	CD59 remake	CD59.2_CS1	forward	AGGGAAAATTAGAAGTTTTTGGAAGT	ACACTCTTTCCCTACACGACGCTCTTCCGATC	ACACTCTTTCCCTACACGACGCTCTTCCGATCAGGGAAAATTAGAAGTTTTTGGAAGT	CS1	58
Forward		CD59 remake	CD59.2_CS2	reverse	ATAACCAAAACCCAATAAACACCTT	GTGACTGGAGTTCAGACGTGTGCTCTTCCGATCT	GTGACTGGAGTTCAGACGTGTGCTCTTCCGATCTATAACCAAAACCCAATAAACACCTT	CS2	59
Forward	82	CD14 remake	CD14.2_CS1	forward	TGGTATTGGTTTAAGGTATTGAGGA	ACACTCTTTCCCTACACGACGCTCTTCCGATC	ACACTCTTTCCCTACACGACGCTCTTCCGATCTGGTATTGGTTTAAGGTATTGAGGA	CS1	57
Forward		CD14 remake	CD14.2_CS2	reverse	ACCCCCTTCCTTTCCTAAAAATA	GTGACTGGAGTTCAGACGTGTGCTCTTCCGATCT	GTGACTGGAGTTCAGACGTGTGCTCTTCCGATCTACCCCCTTCCTTTCCTAAAAATA	CS2	57
Forward	83	ADAM17	ADAM17_CS1	forward	TTTTTTGTTTAGTGTGTTTAGGTGG	ACACTCTTTCCCTACACGACGCTCTTCCGATC	ACACTCTTTCCCTACACGACGCTCTTCCGATCTTTTTTGTTTAGTGTGTTTAGGTGG	CS1	57
Forward		ADAM17	ADAM17_CS2	reverse	AAAATATCTACAAACCCTCTCCCTAC	GTGACTGGAGTTCAGACGTGTGCTCTTCCGATCT	GTGACTGGAGTTCAGACGTGTGCTCTTCCGATCTAAAATATCTACAAACCCTCTCCCTAC	CS2	60
Forward	84	BCOR	BCOR_CS1	forward	TTTTGGGGAAAATAAGTAGAAAGTT	ACACTCTTTCCCTACACGACGCTCTTCCGATC	ACACTCTTTCCCTACACGACGCTCTTCCGATCTTTTGGGGAAAATAAGTAGAAAGTT	CS1	57
Forward		BCOR	BCOR_CS2	reverse	TACTAAATATAACAACCTAACCCCC	GTGACTGGAGTTCAGACGTGTGCTCTTCCGATCT	GTGACTGGAGTTCAGACGTGTGCTCTTCCGATCTTACTAAATATAACAACCTAACCCCC	CS2	59
Reverse	85	CACNA1A	CACNA1A_CS2	forward	TGATGAGTTTAATAGTAGAAGGATTTATT	GTGACTGGAGTTCAGACGTGTGCTCTTCCGATCT	GTGACTGGAGTTCAGACGTGTGCTCTTCCGATCTTGATGAGTTTAATAGTAGAAGGATTTATT	CS1	63
Reverse		CACNA1A	CACNA1A_CS1	reverse	CCTTCTCCTTACAAAATACTAAAAAAC	ACACTCTTTCCCTACACGACGCTCTTCCGATC	ACACTCTTTCCCTACACGACGCTCTTCCGATCCCTTCTCCTTACAAAATACTAAAAAAC	CS2	59
Reverse	86	CACNA1B	CACNA1B_CS2	forward	TTTAATTTGTGATTTTTTTTAGTGG	GTGACTGGAGTTCAGACGTGTGCTCTTCCGATCT	GTGACTGGAGTTCAGACGTGTGCTCTTCCGATCTTTTAATTTGTGATTTTTTTTAGTGG	CS1	59
Reverse		CACNA1B	CACNA1B_CS1	reverse	AAAATTTAAAATACTCATCCAAAACTATA	ACACTCTTTCCCTACACGACGCTCTTCCGATC	ACACTCTTTCCCTACACGACGCTCTTCCGATCAAAATTTAAAATACTCATCCAAAACTATA	CS2	61
Reverse	87	CACNA1B	CACNA1B.2_CS2	forward	AGGGTAGAGTTGGGAGTTTAGGATA	GTGACTGGAGTTCAGACGTGTGCTCTTCCGATCT	GTGACTGGAGTTCAGACGTGTGCTCTTCCGATCTAGGGTAGAGTTGGGAGTTTAGGATA	CS1	59
Reverse		CACNA1B	CACNA1B.2_CS1	reverse	CCCTAAAACTACAACCCAAAACTAA	ACACTCTTTCCCTACACGACGCTCTTCCGATC	ACACTCTTTCCCTACACGACGCTCTTCCGATCCCCTAAAACTACAACCCAAAACTAA	CS2	57
Reverse	88	CACNA1H	CACNA1H_CS2	forward	TTGGAATTTTAATTGGATTTTTGAA	GTGACTGGAGTTCAGACGTGTGCTCTTCCGATCT	GTGACTGGAGTTCAGACGTGTGCTCTTCCGATCTTTGGAATTTTAATTGGATTTTTGAA	CS1	59
Reverse		CACNA1H	CACNA1H_CS1	reverse	AAAAAAAACCCTACCCAACTAAAAC	ACACTCTTTCCCTACACGACGCTCTTCCGATC	ACACTCTTTCCCTACACGACGCTCTTCCGATCAAAAAAAACCCTACCCAACTAAAAC	CS2	57
Reverse	89	CREBBP	CREBBP_CS2	forward	GAGGTGTTTTTATTTTAGTTAGTTATTTG	GTGACTGGAGTTCAGACGTGTGCTCTTCCGATCT	GTGACTGGAGTTCAGACGTGTGCTCTTCCGATCTGAGGTGTTTTTATTTTAGTTAGTTATTTG	CS1	63
Reverse		CREBBP	CREBBP_CS1	reverse	AAATTATTTTAAACAAATTTTCTCCCTCT	ACACTCTTTCCCTACACGACGCTCTTCCGATC	ACACTCTTTCCCTACACGACGCTCTTCCGATCAAATTATTTTAAACAAATTTTCTCCCTCT	CS2	61
Forward	90	DUSP4	DUSP4_CS1	forward	ATGGGATTGTTTAAGGAGAGGTT	ACACTCTTTCCCTACACGACGCTCTTCCGATC	ACACTCTTTCCCTACACGACGCTCTTCCGATCATGGGATTGTTTAAGGAGAGGTT	CS1	55
Forward		DUSP4	DUSP4_CS2	reverse	AAATCAAAAATTAACATCAAAACTAAAAT	GTGACTGGAGTTCAGACGTGTGCTCTTCCGATCT	GTGACTGGAGTTCAGACGTGTGCTCTTCCGATCTAAATCAAAAATTAACATCAAAACTAAAAT	CS2	63
Forward	91	HDAC5	HDAC5_CS1	forward	GGGGTTTAATTTTTGGATTGTAAA	ACACTCTTTCCCTACACGACGCTCTTCCGATC	ACACTCTTTCCCTACACGACGCTCTTCCGATCGGGGTTTAATTTTTGGATTGTAAA	CS1	56
Forward		HDAC5	HDAC5_CS2	reverse	AACACCAAAATCAAAAAAATCTTTC	GTGACTGGAGTTCAGACGTGTGCTCTTCCGATCT	GTGACTGGAGTTCAGACGTGTGCTCTTCCGATCTAACACCAAAATCAAAAAAATCTTTC	CS2	59
Forward	92	HDAC9	HDAC9_CS1	forward	GGTTGGAGTTATTTGTAGGATTGAG	ACACTCTTTCCCTACACGACGCTCTTCCGATC	ACACTCTTTCCCTACACGACGCTCTTCCGATCGGTTGGAGTTATTTGTAGGATTGAG	CS1	57
Forward		HDAC9	HDAC9_CS2	reverse	AACCTAAACACTTTTCCCATATTACC	GTGACTGGAGTTCAGACGTGTGCTCTTCCGATCT	GTGACTGGAGTTCAGACGTGTGCTCTTCCGATCTAACCTAAACACTTTTCCCATATTACC	CS2	60
Forward	93	IHH	IHH_CS1	forward	TTTTATTTATGTTTTTGTTTTTTGTG	ACACTCTTTCCCTACACGACGCTCTTCCGATC	ACACTCTTTCCCTACACGACGCTCTTCCGATCTTTTATTTATGTTTTTGTTTTTTGTG	CS1	58
Forward		IHH	IHH_CS2	reverse	CCTCCTACCTTTTAAATTTACTTCC	GTGACTGGAGTTCAGACGTGTGCTCTTCCGATCT	GTGACTGGAGTTCAGACGTGTGCTCTTCCGATCTCCTCCTACCTTTTAAATTTACTTCC	CS2	59
Forward	94	IRS1	IRS1_CS1	forward	TTTGGTATTAAGGATTTATAGAGATGTTA	ACACTCTTTCCCTACACGACGCTCTTCCGATC	ACACTCTTTCCCTACACGACGCTCTTCCGATCTTTGGTATTAAGGATTTATAGAGATGTTA	CS1	61
Forward		IRS1	IRS1_CS2	reverse	ACAAAACTTAAAAAACAAACCATCC	GTGACTGGAGTTCAGACGTGTGCTCTTCCGATCT	GTGACTGGAGTTCAGACGTGTGCTCTTCCGATCTACAAAACTTAAAAAACAAACCATCC	CS2	59
Reverse	95	MAFA	MAFA_CS2	forward	TGTGGGGTTTTTTTTATGGTATTT	GTGACTGGAGTTCAGACGTGTGCTCTTCCGATCT	GTGACTGGAGTTCAGACGTGTGCTCTTCCGATCTTGTGGGGTTTTTTTTATGGTATTT	CS1	58
Reverse		MAFA	MAFA_CS1	reverse	ACCCTCTCCTAATCTCCTTAACCTA	ACACTCTTTCCCTACACGACGCTCTTCCGATC	ACACTCTTTCCCTACACGACGCTCTTCCGATCACCCTCTCCTAATCTCCTTAACCTA	CS2	57
Reverse	96	MAFA-2	MAFA.2_CS2	forward	GGGTGTATTATTTGTTTGGGATT	GTGACTGGAGTTCAGACGTGTGCTCTTCCGATCT	GTGACTGGAGTTCAGACGTGTGCTCTTCCGATCTGGGTGTATTATTTGTTTGGGATT	CS1	57
Reverse		MAFA-2	MAFA.2_CS1	reverse	TCCCTACCCCTATATTAACCATAAC	ACACTCTTTCCCTACACGACGCTCTTCCGATC	ACACTCTTTCCCTACACGACGCTCTTCCGATCTCCCTACCCCTATATTAACCATAAC	CS2	57
Reverse	97	MTOR	MTOR_CS2	forward	TTGAAAAATAGGTTAATAGTAATGAAGAA	GTGACTGGAGTTCAGACGTGTGCTCTTCCGATCT	GTGACTGGAGTTCAGACGTGTGCTCTTCCGATCTTTGAAAAATAGGTTAATAGTAATGAAGAA	CS1	63
Reverse		MTOR	MTOR_CS1	reverse	AAAATATCACAAAATCCATAAAAAAC	ACACTCTTTCCCTACACGACGCTCTTCCGATC	ACACTCTTTCCCTACACGACGCTCTTCCGATCAAAATATCACAAAATCCATAAAAAAC	CS2	58
Reverse	98	NCOR2	NCOR2_CS2	forward	TGAATAGTAGAGGGTATTGGGAGTTT	GTGACTGGAGTTCAGACGTGTGCTCTTCCGATCT	GTGACTGGAGTTCAGACGTGTGCTCTTCCGATCTTGAATAGTAGAGGGTATTGGGAGTTT	CS1	60
Reverse		NCOR2	NCOR2_CS1	reverse	TTCCCTTTTACCAAACATTATCAAC	ACACTCTTTCCCTACACGACGCTCTTCCGATC	ACACTCTTTCCCTACACGACGCTCTTCCGATCTTCCCTTTTACCAAACATTATCAAC	CS2	57
Reverse	99	NOTCH1	NOTCH1_CS2	forward	TTTTAGAGGGATAATGTTGGTGTTT	GTGACTGGAGTTCAGACGTGTGCTCTTCCGATCT	GTGACTGGAGTTCAGACGTGTGCTCTTCCGATCTTTTTAGAGGGATAATGTTGGTGTTT	CS1	59
Reverse		NOTCH1	NOTCH1_CS1	reverse	ATTTCCAAACCCATATTCATTTACA	ACACTCTTTCCCTACACGACGCTCTTCCGATC	ACACTCTTTCCCTACACGACGCTCTTCCGATCATTTCCAAACCCATATTCATTTACA	CS2	57
Forward	100	NOTCH1-2	NOTCH1.2_CS1	forward	GGAGTTTGGGTTATTTTTGATTTTAT	ACACTCTTTCCCTACACGACGCTCTTCCGATC	ACACTCTTTCCCTACACGACGCTCTTCCGATCGGAGTTTGGGTTATTTTTGATTTTAT	CS1	58
Forward		NOTCH1-2	NOTCH1.2_CS2	reverse	TTATTAAAACTTTTTACCTTCCCCC	GTGACTGGAGTTCAGACGTGTGCTCTTCCGATCT	GTGACTGGAGTTCAGACGTGTGCTCTTCCGATCTTTATTAAAACTTTTTACCTTCCCCC	CS2	59
Forward	101	PIK3CD	PIK3CD_CS1	forward	GTAAAGTGGGTTTTTTGTTAGGATG	ACACTCTTTCCCTACACGACGCTCTTCCGATC	ACACTCTTTCCCTACACGACGCTCTTCCGATCGTAAAGTGGGTTTTTTGTTAGGATG	CS1	57
Forward		PIK3CD	PIK3CD_CS2	reverse	CCCCAAAATACTAAAATTCCAAAC	GTGACTGGAGTTCAGACGTGTGCTCTTCCGATCT	GTGACTGGAGTTCAGACGTGTGCTCTTCCGATCTCCCCAAAATACTAAAATTCCAAAC	CS2	58
Forward	102	PIK3CG	PIK3CG_CS1	forward	GGTTATTGGAATAAAGTTGATTTTTGT	ACACTCTTTCCCTACACGACGCTCTTCCGATC	ACACTCTTTCCCTACACGACGCTCTTCCGATCGGTTATTGGAATAAAGTTGATTTTTGT	CS1	59
Forward		PIK3CG	PIK3CG_CS2	reverse	AAAAAACCAAAAAAATACCCCAC	GTGACTGGAGTTCAGACGTGTGCTCTTCCGATCT	GTGACTGGAGTTCAGACGTGTGCTCTTCCGATCTAAAAAACCAAAAAAATACCCCAC	CS2	57
Forward	103	PKLR	PKLR_CS1	forward	TTTTTTTGAGTGGTTGGGATTATAG	ACACTCTTTCCCTACACGACGCTCTTCCGATC	ACACTCTTTCCCTACACGACGCTCTTCCGATCTTTTTTTGAGTGGTTGGGATTATAG	CS1	57
Forward		PKLR	PKLR_CS2	reverse	AAACTTACTTAAAACTAACTTTCCTCATC	GTGACTGGAGTTCAGACGTGTGCTCTTCCGATCT	GTGACTGGAGTTCAGACGTGTGCTCTTCCGATCTAAACTTACTTAAAACTAACTTTCCTCATC	CS2	63
Forward	104	PTCH1	PTCH1_CS1	forward	TTGGGGTTTTATTAGTTAGTAGGAGTT	ACACTCTTTCCCTACACGACGCTCTTCCGATC	ACACTCTTTCCCTACACGACGCTCTTCCGATCTTGGGGTTTTATTAGTTAGTAGGAGTT	CS1	59
Forward		PTCH1	PTCH1_CS2	reverse	ATCCCAACACAAAAAACAAATATTT	GTGACTGGAGTTCAGACGTGTGCTCTTCCGATCT	GTGACTGGAGTTCAGACGTGTGCTCTTCCGATCTATCCCAACACAAAAAACAAATATTT	CS2	59
Reverse	105	PTCH1-2	PTCH1.2_CS2	forward	ATGTATGTTTTGTGTAGGGGATTGT	GTGACTGGAGTTCAGACGTGTGCTCTTCCGATCT	GTGACTGGAGTTCAGACGTGTGCTCTTCCGATCTATGTATGTTTTGTGTAGGGGATTGT	CS1	59
Reverse		PTCH1-2	PTCH1.2_CS1	reverse	ACCAAAAACAAAAAAACCATTTAAA	ACACTCTTTCCCTACACGACGCTCTTCCGATC	ACACTCTTTCCCTACACGACGCTCTTCCGATCACCAAAAACAAAAAAACCATTTAAA	CS2	57
Reverse	106	SHH	SHH_CS2	forward	TTTAGGGGTTTGGTTTGGTAGTAG	GTGACTGGAGTTCAGACGTGTGCTCTTCCGATCT	GTGACTGGAGTTCAGACGTGTGCTCTTCCGATCTTTTAGGGGTTTGGTTTGGTAGTAG	CS1	58
Reverse		SHH	SHH_CS1	reverse	ACCAAAAAAAACTAAAATCTCTTTACTAT	ACACTCTTTCCCTACACGACGCTCTTCCGATC	ACACTCTTTCCCTACACGACGCTCTTCCGATCACCAAAAAAAACTAAAATCTCTTTACTAT	CS2	61
Reverse	107	SOCS3	SOCS3_CS2	forward	TTAGATATTAGGATAATGAGGTGTTGAAA	GTGACTGGAGTTCAGACGTGTGCTCTTCCGATCT	GTGACTGGAGTTCAGACGTGTGCTCTTCCGATCTTTAGATATTAGGATAATGAGGTGTTGAAA	CS1	63
Reverse		SOCS3	SOCS3_CS1	reverse	ATCTCACTAAATCCCCAACACATAC	ACACTCTTTCCCTACACGACGCTCTTCCGATC	ACACTCTTTCCCTACACGACGCTCTTCCGATCATCTCACTAAATCCCCAACACATAC	CS2	57
Reverse	108	SOCS3-2	SOCS3.2_CS2	forward	TTGTTAGGTTTTTTGTTAATTTTGA	GTGACTGGAGTTCAGACGTGTGCTCTTCCGATCT	GTGACTGGAGTTCAGACGTGTGCTCTTCCGATCTTTGTTAGGTTTTTTGTTAATTTTGA	CS1	59
Reverse		SOCS3-2	SOCS3.2_CS1	reverse	CCTAAAATATAAATACCCCCTTCTC	ACACTCTTTCCCTACACGACGCTCTTCCGATC	ACACTCTTTCCCTACACGACGCTCTTCCGATCCCTAAAATATAAATACCCCCTTCTC	CS2	57
Reverse	109	SOCS3-3	SOCS3.3_CS2	forward	GTTTTTTAGGGGAGGGTAGTTTG	GTGACTGGAGTTCAGACGTGTGCTCTTCCGATCT	GTGACTGGAGTTCAGACGTGTGCTCTTCCGATCTGTTTTTTAGGGGAGGGTAGTTTG	CS1	57
Reverse		SOCS3-3	SOCS3.3_CS1	reverse	AACCATCTAACAATAACCTAAACCC	ACACTCTTTCCCTACACGACGCTCTTCCGATC	ACACTCTTTCCCTACACGACGCTCTTCCGATCAACCATCTAACAATAACCTAAACCC	CS2	57
Forward	110	SOCS3-4	SOCS3.4_CS1	forward	TTTTTTAAATTTTATGGATGGGAAG	ACACTCTTTCCCTACACGACGCTCTTCCGATC	ACACTCTTTCCCTACACGACGCTCTTCCGATCTTTTTTAAATTTTATGGATGGGAAG	CS1	57
Forward		SOCS3-4	SOCS3.4_CS2	reverse	ACTAAACAATCCAACCCCAACTAC	GTGACTGGAGTTCAGACGTGTGCTCTTCCGATCT	GTGACTGGAGTTCAGACGTGTGCTCTTCCGATCTACTAAACAATCCAACCCCAACTAC	CS2	58
Forward	111	SOCS3-5	SOCS3.5_CS1	forward	TTGTTAGGTTTTTTGTTAATTTTGA	ACACTCTTTCCCTACACGACGCTCTTCCGATC	ACACTCTTTCCCTACACGACGCTCTTCCGATCTTGTTAGGTTTTTTGTTAATTTTGA	CS1	57
Forward		SOCS3-5	SOCS3.5_CS2	reverse	CCTAAAATATAAATACCCCCTTCTC	GTGACTGGAGTTCAGACGTGTGCTCTTCCGATCT	GTGACTGGAGTTCAGACGTGTGCTCTTCCGATCTCCTAAAATATAAATACCCCCTTCTC	CS2	59
Forward	112	TGFB3	TGFB3_CS1	forward	TATTGGAAGGTAGGGAGGTAGGT	ACACTCTTTCCCTACACGACGCTCTTCCGATC	ACACTCTTTCCCTACACGACGCTCTTCCGATCTATTGGAAGGTAGGGAGGTAGGT	CS1	55
Forward		TGFB3	TGFB3_CS2	reverse	AAAACAAAAAATCAAATCCAAAAAA	GTGACTGGAGTTCAGACGTGTGCTCTTCCGATCT	GTGACTGGAGTTCAGACGTGTGCTCTTCCGATCTAAAACAAAAAATCAAATCCAAAAAA	CS2	59
Forward	113	TNF	TNF_CS1	forward	GAAATAGTAGTATTTTTTAAGTTTTGGGG	ACACTCTTTCCCTACACGACGCTCTTCCGATC	ACACTCTTTCCCTACACGACGCTCTTCCGATCGAAATAGTAGTATTTTTTAAGTTTTGGGG	CS1	61
Forward		TNF	TNF_CS2	reverse	AACTAACAAATAAAAAATCAAAAACAAAA	GTGACTGGAGTTCAGACGTGTGCTCTTCCGATCT	GTGACTGGAGTTCAGACGTGTGCTCTTCCGATCTAACTAACAAATAAAAAATCAAAAACAAAA	CS2	63
Forward	114	WNT1	WNT1_CS1	forward	GGGAGATAAGGGGAATTGTTTAT	ACACTCTTTCCCTACACGACGCTCTTCCGATC	ACACTCTTTCCCTACACGACGCTCTTCCGATCGGGAGATAAGGGGAATTGTTTAT	CS1	55
Forward		WNT1	WNT1_CS2	reverse	CCAAACCTCAAAAACTCTAAAAATC	GTGACTGGAGTTCAGACGTGTGCTCTTCCGATCT	GTGACTGGAGTTCAGACGTGTGCTCTTCCGATCTCCAAACCTCAAAAACTCTAAAAATC	CS2	59
Forward	115	WNT2B	WNT2B_CS1	forward	TGTGGTTTGGATAGAAGTAAAGTAGGT	ACACTCTTTCCCTACACGACGCTCTTCCGATC	ACACTCTTTCCCTACACGACGCTCTTCCGATCTGTGGTTTGGATAGAAGTAAAGTAGGT	CS1	59
Forward		WNT2B	WNT2B_CS2	reverse	CTCAAACCAAACCTAACCAAAAC	GTGACTGGAGTTCAGACGTGTGCTCTTCCGATCT	GTGACTGGAGTTCAGACGTGTGCTCTTCCGATCTCTCAAACCAAACCTAACCAAAAC	CS2	57
Reverse	116	WNT6	WNT6_CS2	forward	AGGGGGTTAGGGGTATTAAAGATAT	GTGACTGGAGTTCAGACGTGTGCTCTTCCGATCT	GTGACTGGAGTTCAGACGTGTGCTCTTCCGATCTAGGGGGTTAGGGGTATTAAAGATAT	CS1	59
Reverse		WNT6	WNT6_CS1	reverse	AAAAAAAATAAAAAAACAAAAATAACC	ACACTCTTTCCCTACACGACGCTCTTCCGATC	ACACTCTTTCCCTACACGACGCTCTTCCGATCAAAAAAAATAAAAAAACAAAAATAACC	CS2	59
Reverse	117	WNT6-2	WNT6.2_CS2	forward	AATTTGGTAGTTTTTTTTGATTGTTT	GTGACTGGAGTTCAGACGTGTGCTCTTCCGATCT	GTGACTGGAGTTCAGACGTGTGCTCTTCCGATCTAATTTGGTAGTTTTTTTTGATTGTTT	CS1	60
Reverse		WNT6-2	WNT6.2_CS1	reverse	AAATACTAATATTAATTATCCCCACAACA	ACACTCTTTCCCTACACGACGCTCTTCCGATC	ACACTCTTTCCCTACACGACGCTCTTCCGATCAAATACTAATATTAATTATCCCCACAACA	CS2	61
Reverse	118	WNT9A	WNT9A_CS2	forward	TTTTTATTTTTAAATTGTGGGAGTG	GTGACTGGAGTTCAGACGTGTGCTCTTCCGATCT	GTGACTGGAGTTCAGACGTGTGCTCTTCCGATCTTTTTTATTTTTAAATTGTGGGAGTG	CS1	59
Reverse		WNT9A	WNT9A_CS1	reverse	CACCATTCTACTTCAAAAACAACTC	ACACTCTTTCCCTACACGACGCTCTTCCGATC	ACACTCTTTCCCTACACGACGCTCTTCCGATCCACCATTCTACTTCAAAAACAACTC	CS2	57
Reverse	119	WNT9A-2	WNT9A.2_CS2	forward	TGAGGGTTTTTAGAGGAAAAATAAAG	GTGACTGGAGTTCAGACGTGTGCTCTTCCGATCT	GTGACTGGAGTTCAGACGTGTGCTCTTCCGATCTTGAGGGTTTTTAGAGGAAAAATAAAG	CS1	60
Reverse		WNT9A-2	WNT9A.2_CS1	reverse	CACCTAACAAACTAACCATCAAACA	ACACTCTTTCCCTACACGACGCTCTTCCGATC	ACACTCTTTCCCTACACGACGCTCTTCCGATCCACCTAACAAACTAACCATCAAACA	CS2	57
Reverse	120	ZIC2	ZIC2_CS2	forward	TTGTGGTTTTAATGTTATAGAGTAAGTTT	GTGACTGGAGTTCAGACGTGTGCTCTTCCGATCT	GTGACTGGAGTTCAGACGTGTGCTCTTCCGATCTTTGTGGTTTTAATGTTATAGAGTAAGTTT	CS1	63
Reverse		ZIC2	ZIC2_CS1	reverse	AATCAAAAATAAAAAACAACCCAAC	ACACTCTTTCCCTACACGACGCTCTTCCGATC	ACACTCTTTCCCTACACGACGCTCTTCCGATCAATCAAAAATAAAAAACAACCCAAC	CS2	57
Reverse	121	IL11	IL11_CS2	forward	TTTTAGGTTGTGAGGGTGATATATG	GTGACTGGAGTTCAGACGTGTGCTCTTCCGATCT	GTGACTGGAGTTCAGACGTGTGCTCTTCCGATCTTTTTAGGTTGTGAGGGTGATATATG	CS1	59
Reverse		IL11	IL11_CS1	reverse	AACAAAAAAAACAAAATTAAAACCC	ACACTCTTTCCCTACACGACGCTCTTCCGATC	ACACTCTTTCCCTACACGACGCTCTTCCGATCAACAAAAAAAACAAAATTAAAACCC	CS2	57
Forward	122	DVL1	DVL1_CS1	forward	TTTGAATTTGTGTTGAGATTTTGTATT	ACACTCTTTCCCTACACGACGCTCTTCCGATC	ACACTCTTTCCCTACACGACGCTCTTCCGATCTTTGAATTTGTGTTGAGATTTTGTATT	CS1	59
Forward		DVL1	DVL1_CS2	reverse	TTCAAATTCCCTTAAAAACTAACCTAA	GTGACTGGAGTTCAGACGTGTGCTCTTCCGATCT	GTGACTGGAGTTCAGACGTGTGCTCTTCCGATCTTTCAAATTCCCTTAAAAACTAACCTAA	CS2	61
Forward	123	DVL1-2	DVL1.2_CS1	forward	TTTTTGTAAAGTATTTGGTTTTTTGTAGT	ACACTCTTTCCCTACACGACGCTCTTCCGATC	ACACTCTTTCCCTACACGACGCTCTTCCGATCTTTTTGTAAAGTATTTGGTTTTTTGTAGT	CS1	61
Forward		DVL1-2	DVL1.2_CS2	reverse	ACTACCCCCAATATAAATCTCCTTC	GTGACTGGAGTTCAGACGTGTGCTCTTCCGATCT	GTGACTGGAGTTCAGACGTGTGCTCTTCCGATCTACTACCCCCAATATAAATCTCCTTC	CS2	59
Forward	124	MAP3K6	MAP3K6_CS1	forward	TTTAGAGTTATTTGGGGGATTTTG	ACACTCTTTCCCTACACGACGCTCTTCCGATC	ACACTCTTTCCCTACACGACGCTCTTCCGATCTTTAGAGTTATTTGGGGGATTTTG	CS1	56
Forward		MAP3K6	MAP3K6_CS2	reverse	CCCTAACCTCCTCACACATTTTATATA	GTGACTGGAGTTCAGACGTGTGCTCTTCCGATCT	GTGACTGGAGTTCAGACGTGTGCTCTTCCGATCTCCCTAACCTCCTCACACATTTTATATA	CS2	61
Forward	125	MAP3K6-2	MAP3K6.2_CS1	forward	TTGTAGGTATTTGTTGAATGAATGGT	ACACTCTTTCCCTACACGACGCTCTTCCGATC	ACACTCTTTCCCTACACGACGCTCTTCCGATCTTGTAGGTATTTGTTGAATGAATGGT	CS1	58
Forward		MAP3K6-2	MAP3K6.2_CS2	reverse	ATCCCACTCCAAAACTAAAAACTTT	GTGACTGGAGTTCAGACGTGTGCTCTTCCGATCT	GTGACTGGAGTTCAGACGTGTGCTCTTCCGATCTATCCCACTCCAAAACTAAAAACTTT	CS2	59
Forward	126	AKT3	AKT3_CS1	forward	TTGATTTGTGGGTAAGTATTTTTTTT	ACACTCTTTCCCTACACGACGCTCTTCCGATC	ACACTCTTTCCCTACACGACGCTCTTCCGATCTTGATTTGTGGGTAAGTATTTTTTTT	CS1	58
Forward		AKT3	AKT3_CS2	reverse	ATCACCATCCCTTATTTAAAATTTC	GTGACTGGAGTTCAGACGTGTGCTCTTCCGATCT	GTGACTGGAGTTCAGACGTGTGCTCTTCCGATCTATCACCATCCCTTATTTAAAATTTC	CS2	59
Forward	127	AKT3-2	AKT3.2_CS1	forward	GAAATTTTAAATAAGGGATGGTGATT	ACACTCTTTCCCTACACGACGCTCTTCCGATC	ACACTCTTTCCCTACACGACGCTCTTCCGATCGAAATTTTAAATAAGGGATGGTGATT	CS1	58
Forward		AKT3-2	AKT3.2_CS2	reverse	TACAAATAAACAAACCAACCTCTTC	GTGACTGGAGTTCAGACGTGTGCTCTTCCGATCT	GTGACTGGAGTTCAGACGTGTGCTCTTCCGATCTTACAAATAAACAAACCAACCTCTTC	CS2	59
Reverse	128	FGF19	FGF19_CS2	forward	TTGGAATTTGAATTTAAATAGTGGG	GTGACTGGAGTTCAGACGTGTGCTCTTCCGATCT	GTGACTGGAGTTCAGACGTGTGCTCTTCCGATCTTTGGAATTTGAATTTAAATAGTGGG	CS1	59
Reverse		FGF19	FGF19_CS1	reverse	CCTCAAAACAAACCTAAAAACAAAC	ACACTCTTTCCCTACACGACGCTCTTCCGATC	ACACTCTTTCCCTACACGACGCTCTTCCGATCCCTCAAAACAAACCTAAAAACAAAC	CS2	57
Reverse	129	FGF19-2	FGF19.2_CS2	forward	TTAGGTTTGTTTTGAGGGTGATAAG	GTGACTGGAGTTCAGACGTGTGCTCTTCCGATCT	GTGACTGGAGTTCAGACGTGTGCTCTTCCGATCTTTAGGTTTGTTTTGAGGGTGATAAG	CS1	59
Reverse		FGF19-2	FGF19.2_CS1	reverse	ATAAACAAAATCCATCCCCTAAACT	ACACTCTTTCCCTACACGACGCTCTTCCGATC	ACACTCTTTCCCTACACGACGCTCTTCCGATCATAAACAAAATCCATCCCCTAAACT	CS2	57
Reverse	130	FGF19-3	FGF19.3_CS2	forward	GGATTTTTGAAGTTATTTGTGTGTT	GTGACTGGAGTTCAGACGTGTGCTCTTCCGATCT	GTGACTGGAGTTCAGACGTGTGCTCTTCCGATCTGGATTTTTGAAGTTATTTGTGTGTT	CS1	59
Reverse		FGF19-3	FGF19.3_CS1	reverse	TAAACCCTACCTACTACCCATTACC	ACACTCTTTCCCTACACGACGCTCTTCCGATC	ACACTCTTTCCCTACACGACGCTCTTCCGATCTAAACCCTACCTACTACCCATTACC	CS2	57
Reverse	131	FGF19-4	FGF19.4_CS2	forward	TTGGAATTTGAATTTAAATAGTGGG	GTGACTGGAGTTCAGACGTGTGCTCTTCCGATCT	GTGACTGGAGTTCAGACGTGTGCTCTTCCGATCTTTGGAATTTGAATTTAAATAGTGGG	CS1	59
Reverse		FGF19-4	FGF19.4_CS1	reverse	ATAAAACTCACAACACAAACAAACC	ACACTCTTTCCCTACACGACGCTCTTCCGATC	ACACTCTTTCCCTACACGACGCTCTTCCGATCATAAAACTCACAACACAAACAAACC	CS2	57
Reverse	132	CACNA1H	CACNA1H_CS2	forward	GGTTGATTGTTTGGTTTGGTAGTAT	GTGACTGGAGTTCAGACGTGTGCTCTTCCGATCT	GTGACTGGAGTTCAGACGTGTGCTCTTCCGATCTGGTTGATTGTTTGGTTTGGTAGTAT	CS1	59
Reverse		CACNA1H	CACNA1H_CS1	reverse	AAAAAACCCCCTCCTAACTATAACA	ACACTCTTTCCCTACACGACGCTCTTCCGATC	ACACTCTTTCCCTACACGACGCTCTTCCGATCAAAAAACCCCCTCCTAACTATAACA	CS2	57
Forward	133	PDGFB	PDGFB_CS1	forward	GGGGGTTTATAGGTTAAAGTAGGTAG	ACACTCTTTCCCTACACGACGCTCTTCCGATC	ACACTCTTTCCCTACACGACGCTCTTCCGATCGGGGGTTTATAGGTTAAAGTAGGTAG	CS1	58
Forward		PDGFB	PDGFB_CS2	reverse	CCCCATAACCAAAACACATCTATAC	GTGACTGGAGTTCAGACGTGTGCTCTTCCGATCT	GTGACTGGAGTTCAGACGTGTGCTCTTCCGATCTCCCCATAACCAAAACACATCTATAC	CS2	59
Forward	134	PDGFB-2	PDGFB.2_CS1	forward	GGAGGATGAAAATATTTTTTGGTAGT	ACACTCTTTCCCTACACGACGCTCTTCCGATC	ACACTCTTTCCCTACACGACGCTCTTCCGATCGGAGGATGAAAATATTTTTTGGTAGT	CS1	58
Forward		PDGFB-2	PDGFB.2_CS2	reverse	CCTCCCCCACTAATAATCTTTAAAA	GTGACTGGAGTTCAGACGTGTGCTCTTCCGATCT	GTGACTGGAGTTCAGACGTGTGCTCTTCCGATCTCCTCCCCCACTAATAATCTTTAAAA	CS2	59
Forward	135	SSH1	SSH1_CS1	forward	AGTAAGATTGGAAGTTGTAGGGAAGT	ACACTCTTTCCCTACACGACGCTCTTCCGATC	ACACTCTTTCCCTACACGACGCTCTTCCGATCAGTAAGATTGGAAGTTGTAGGGAAGT	CS1	58
Forward		SSH1	SSH1_CS2	reverse	AAACCCAAAATAAACTCAAAAAAAA	GTGACTGGAGTTCAGACGTGTGCTCTTCCGATCT	GTGACTGGAGTTCAGACGTGTGCTCTTCCGATCTAAACCCAAAATAAACTCAAAAAAAA	CS2	59
Forward	136	DNMT3A	DNMT3A_CS1	forward	GGTTGTAGTTTAGGAGTGGGAGATA	ACACTCTTTCCCTACACGACGCTCTTCCGATC	ACACTCTTTCCCTACACGACGCTCTTCCGATCGGTTGTAGTTTAGGAGTGGGAGATA	CS1	57
Forward		DNMT3A	DNMT3A_CS2	reverse	CCAAATTAAAACAAAACTCAACAAC	GTGACTGGAGTTCAGACGTGTGCTCTTCCGATCT	GTGACTGGAGTTCAGACGTGTGCTCTTCCGATCTCCAAATTAAAACAAAACTCAACAAC	CS2	59
Forward	137	PRDM8	PRDM8_CS1	forward	TTGGTTTTTGGAAGTGATTTTTTAT	ACACTCTTTCCCTACACGACGCTCTTCCGATC	ACACTCTTTCCCTACACGACGCTCTTCCGATCTTGGTTTTTGGAAGTGATTTTTTAT	CS1	57
Forward		PRDM8	PRDM8_CS2	reverse	CCTAACTCAACCTTAATTTTCCTCC	GTGACTGGAGTTCAGACGTGTGCTCTTCCGATCT	GTGACTGGAGTTCAGACGTGTGCTCTTCCGATCTCCTAACTCAACCTTAATTTTCCTCC	CS2	59
Reverse	138	KIF21B	KIF21B_CS2	forward	GGTAATTTGATTGGGAATTAGAGAT	GTGACTGGAGTTCAGACGTGTGCTCTTCCGATCT	GTGACTGGAGTTCAGACGTGTGCTCTTCCGATCTGGTAATTTGATTGGGAATTAGAGAT	CS1	59
Reverse		KIF21B	KIF21B_CS1	reverse	AAAAAACTAAACAAAAACCCCCTAC	ACACTCTTTCCCTACACGACGCTCTTCCGATC	ACACTCTTTCCCTACACGACGCTCTTCCGATCAAAAAACTAAACAAAAACCCCCTAC	CS2	57
Reverse	139	IGF2	IGF2_CS2	forward	GGTTATTTTGTTAGGATTTGGGTAG	GTGACTGGAGTTCAGACGTGTGCTCTTCCGATCT	GTGACTGGAGTTCAGACGTGTGCTCTTCCGATCTGGTTATTTTGTTAGGATTTGGGTAG	CS1	59
Reverse		IGF2	IGF2_CS1	reverse	TTTACTAAAACCCCCTCCTTATCTC	ACACTCTTTCCCTACACGACGCTCTTCCGATC	ACACTCTTTCCCTACACGACGCTCTTCCGATCTTTACTAAAACCCCCTCCTTATCTC	CS2	57
Reverse	140	RXRA	RXRA_CS2	forward	GGTATGTTATGTGTAGTGGGGAAGT	GTGACTGGAGTTCAGACGTGTGCTCTTCCGATCT	GTGACTGGAGTTCAGACGTGTGCTCTTCCGATCTGGTATGTTATGTGTAGTGGGGAAGT	CS1	59
Reverse		RXRA	RXRA_CS1	reverse	TTCACTAACCCCTAAACCCCTAC	ACACTCTTTCCCTACACGACGCTCTTCCGATC	ACACTCTTTCCCTACACGACGCTCTTCCGATCTTCACTAACCCCTAAACCCCTAC	CS2	55
Reverse	141	FGF17	FGF17_CS2	forward	AGTTGAGGTTTGAGTTTTGTTTGTT	GTGACTGGAGTTCAGACGTGTGCTCTTCCGATCT	GTGACTGGAGTTCAGACGTGTGCTCTTCCGATCTAGTTGAGGTTTGAGTTTTGTTTGTT	CS1	59
Reverse		FGF17	FGF17_CS1	reverse	CAACCCCAAACCTACTTCATTATAA	ACACTCTTTCCCTACACGACGCTCTTCCGATC	ACACTCTTTCCCTACACGACGCTCTTCCGATCCAACCCCAAACCTACTTCATTATAA	CS2	57
Reverse	142	PDE2A	PDE2A_CS2	forward	GGTTTGGGTATAGTTTTTAGTGTGT	GTGACTGGAGTTCAGACGTGTGCTCTTCCGATCT	GTGACTGGAGTTCAGACGTGTGCTCTTCCGATCTGGTTTGGGTATAGTTTTTAGTGTGT	CS1	59
Reverse		PDE2A	PDE2A_CS1	reverse	AAAAAAAACCCCTCCTCTAATTCTA	ACACTCTTTCCCTACACGACGCTCTTCCGATC	ACACTCTTTCCCTACACGACGCTCTTCCGATCAAAAAAAACCCCTCCTCTAATTCTA	CS2	57
Forward	143	PRR5	PRR5_CS1	forward	GGGGTTTGGATTTTGTTTTATAATATT	ACACTCTTTCCCTACACGACGCTCTTCCGATC	ACACTCTTTCCCTACACGACGCTCTTCCGATCGGGGTTTGGATTTTGTTTTATAATATT	CS1	59
Forward		PRR5	PRR5_CS2	reverse	TAAATCCCATCTTTAACTCCCAAC	GTGACTGGAGTTCAGACGTGTGCTCTTCCGATCT	GTGACTGGAGTTCAGACGTGTGCTCTTCCGATCTTAAATCCCATCTTTAACTCCCAAC	CS2	58
Forward	144	ASPSCR1	ASPSCR1_CS1	forward	GGAGTATGTTTTTTATTTGGGAGAG	ACACTCTTTCCCTACACGACGCTCTTCCGATC	ACACTCTTTCCCTACACGACGCTCTTCCGATCGGAGTATGTTTTTTATTTGGGAGAG	CS1	57
Forward		ASPSCR1	ASPSCR1_CS2	reverse	AAAAAAAACTTCAAAAACCAAACC	GTGACTGGAGTTCAGACGTGTGCTCTTCCGATCT	GTGACTGGAGTTCAGACGTGTGCTCTTCCGATCTAAAAAAAACTTCAAAAACCAAACC	CS2	58
Forward	145	EN2	EN2_CS1	forward	TTAGATTTGAAATTTGTTTTATTGTTTT	ACACTCTTTCCCTACACGACGCTCTTCCGATC	ACACTCTTTCCCTACACGACGCTCTTCCGATCTTAGATTTGAAATTTGTTTTATTGTTTT	CS1	60
Forward		EN2	EN2_CS2	reverse	CATTATCTTACAAAAATATTTTAAAACCC	GTGACTGGAGTTCAGACGTGTGCTCTTCCGATCT	GTGACTGGAGTTCAGACGTGTGCTCTTCCGATCTCATTATCTTACAAAAATATTTTAAAACCC	CS2	63
Forward	146	FCER2	FCER2_CS1	forward	GGAGTTTGGAGTTTGTGTTTGTT	ACACTCTTTCCCTACACGACGCTCTTCCGATC	ACACTCTTTCCCTACACGACGCTCTTCCGATCGGAGTTTGGAGTTTGTGTTTGTT	CS1	55
Forward		FCER2	FCER2_CS2	reverse	CACCCAATTCTCTTACCTAAAAAATAA	GTGACTGGAGTTCAGACGTGTGCTCTTCCGATCT	GTGACTGGAGTTCAGACGTGTGCTCTTCCGATCTCACCCAATTCTCTTACCTAAAAAATAA	CS2	61
Forward	147	FAS	FAS_CS1	forward	TGATTTTTAGAGGAGTGAATATAAATAGT	ACACTCTTTCCCTACACGACGCTCTTCCGATC	ACACTCTTTCCCTACACGACGCTCTTCCGATCTGATTTTTAGAGGAGTGAATATAAATAGT	CS1	61
Forward		FAS	FAS_CS2	reverse	CCCTAAATAAATACAAAACCTTCTTATTT	GTGACTGGAGTTCAGACGTGTGCTCTTCCGATCT	GTGACTGGAGTTCAGACGTGTGCTCTTCCGATCTCCCTAAATAAATACAAAACCTTCTTATTT	CS2	63
Reverse	148	CMTM4	CMTM4_CS2	forward	GGAAAATTTGTTATAGGTTGTTAAGATTA	GTGACTGGAGTTCAGACGTGTGCTCTTCCGATCT	GTGACTGGAGTTCAGACGTGTGCTCTTCCGATCTGGAAAATTTGTTATAGGTTGTTAAGATTA	CS1	63
Reverse		CMTM4	CMTM4_CS1	reverse	TCTACAACCTTCTCTAAAAACCCC	ACACTCTTTCCCTACACGACGCTCTTCCGATC	ACACTCTTTCCCTACACGACGCTCTTCCGATCTCTACAACCTTCTCTAAAAACCCC	CS2	56
Reverse	149	LRP10	LRP10_CS2	forward	TAGGATGTTGTTGGTTATTTTTTTT	GTGACTGGAGTTCAGACGTGTGCTCTTCCGATCT	GTGACTGGAGTTCAGACGTGTGCTCTTCCGATCTTAGGATGTTGTTGGTTATTTTTTTT	CS1	59
Reverse		LRP10	LRP10_CS1	reverse	AAATTTTCTTCTTCACCTAAACAACTC	ACACTCTTTCCCTACACGACGCTCTTCCGATC	ACACTCTTTCCCTACACGACGCTCTTCCGATCAAATTTTCTTCTTCACCTAAACAACTC	CS2	59
Reverse	150	TUBBP5	TUBBP5_CS2	forward	TTGATTTTTAGAGATTTTTTAGAGTTGT	GTGACTGGAGTTCAGACGTGTGCTCTTCCGATCT	GTGACTGGAGTTCAGACGTGTGCTCTTCCGATCTTTGATTTTTAGAGATTTTTTAGAGTTGT	CS1	62
Reverse		TUBBP5	TUBBP5_CS1	reverse	AAAAAACCTTTTCCTCACCTTTAC	ACACTCTTTCCCTACACGACGCTCTTCCGATC	ACACTCTTTCCCTACACGACGCTCTTCCGATCAAAAAACCTTTTCCTCACCTTTAC	CS2	56
Reverse	151	src	SRC_CS2	forward	GAGAAATTTGTTTTTTTAGTTGGGG	GTGACTGGAGTTCAGACGTGTGCTCTTCCGATCT	GTGACTGGAGTTCAGACGTGTGCTCTTCCGATCTGAGAAATTTGTTTTTTTAGTTGGGG	CS1	59
Reverse		src	SRC_CS1	reverse	AAACATAACCACAAAAAATTCCTAAAA	ACACTCTTTCCCTACACGACGCTCTTCCGATC	ACACTCTTTCCCTACACGACGCTCTTCCGATCAAACATAACCACAAAAAATTCCTAAAA	CS2	59
Reverse	152	IL6	IL6_CS2	forward	TGTAGGAAATTTTTAGTTTTGGAATTG	GTGACTGGAGTTCAGACGTGTGCTCTTCCGATCT	GTGACTGGAGTTCAGACGTGTGCTCTTCCGATCTTGTAGGAAATTTTTAGTTTTGGAATTG	CS1	61
Reverse		IL6	IL6_CS1	reverse	AACAAAAAAAACAACAAACAACACC	ACACTCTTTCCCTACACGACGCTCTTCCGATC	ACACTCTTTCCCTACACGACGCTCTTCCGATCAACAAAAAAAACAACAAACAACACC	CS2	57
Forward	153	IL6 #2	IL6.2_CS1	forward	GGTGTTGTTTGTTGTTTTTTTTGTT	ACACTCTTTCCCTACACGACGCTCTTCCGATC	ACACTCTTTCCCTACACGACGCTCTTCCGATCGGTGTTGTTTGTTGTTTTTTTTGTT	CS1	57
Forward		IL6 #2	IL6.2_CS2	reverse	TACCCACCTCCTTTCTCAAAACTA	GTGACTGGAGTTCAGACGTGTGCTCTTCCGATCT	GTGACTGGAGTTCAGACGTGTGCTCTTCCGATCTTACCCACCTCCTTTCTCAAAACTA	CS2	58
Forward	154	TNF-Alpha	TNF-ALPHA_CS1	forward	TTTTGGAAAGGATATTATGAGTATTGAA	ACACTCTTTCCCTACACGACGCTCTTCCGATC	ACACTCTTTCCCTACACGACGCTCTTCCGATCTTTTGGAAAGGATATTATGAGTATTGAA	CS1	60
Forward		TNF-Alpha	TNF-ALPHA_CS2	reverse	ACACTCACCTCTTCCCTCTAAAAAC	GTGACTGGAGTTCAGACGTGTGCTCTTCCGATCT	GTGACTGGAGTTCAGACGTGTGCTCTTCCGATCTACACTCACCTCTTCCCTCTAAAAAC	CS2	59
Forward	155	IL10	IL10_CS1	forward	TGTGGTTTGGTTTTGTAAGAGTAAGTT	ACACTCTTTCCCTACACGACGCTCTTCCGATC	ACACTCTTTCCCTACACGACGCTCTTCCGATCTGTGGTTTGGTTTTGTAAGAGTAAGTT	CS1	59
Forward		IL10	IL10_CS2	reverse	ACAAAAATTCATATTCAACCAATCATT	GTGACTGGAGTTCAGACGTGTGCTCTTCCGATCT	GTGACTGGAGTTCAGACGTGTGCTCTTCCGATCTACAAAAATTCATATTCAACCAATCATT	CS2	61
Forward	156	IL10 #2	IL10.2_CS1	forward	AGTTTGGGTTGAATTTTTAGGTGTAT	ACACTCTTTCCCTACACGACGCTCTTCCGATC	ACACTCTTTCCCTACACGACGCTCTTCCGATCAGTTTGGGTTGAATTTTTAGGTGTAT	CS1	58
Forward		IL10 #2	IL10.2_CS2	reverse	CTCAATAAACCCCATTCTTCATTAA	GTGACTGGAGTTCAGACGTGTGCTCTTCCGATCT	GTGACTGGAGTTCAGACGTGTGCTCTTCCGATCTCTCAATAAACCCCATTCTTCATTAA	CS2	59
Forward	157	IL10 #3	IL10.3_CS1	forward	TATGTTGATTAGGTTGGTTAGGAATTT	ACACTCTTTCCCTACACGACGCTCTTCCGATC	ACACTCTTTCCCTACACGACGCTCTTCCGATCTATGTTGATTAGGTTGGTTAGGAATTT	CS1	59
Forward		IL10 #3	IL10.3_CS2	reverse	AAAACCAAAAAACCCCTTTAATAATTA	GTGACTGGAGTTCAGACGTGTGCTCTTCCGATCT	GTGACTGGAGTTCAGACGTGTGCTCTTCCGATCTAAAACCAAAAAACCCCTTTAATAATTA	CS2	61
Reverse	158	PLGF	PLGF_CS2	forward	AGGTTAGGTGGGGGTAGTTTTTATT	GTGACTGGAGTTCAGACGTGTGCTCTTCCGATCT	GTGACTGGAGTTCAGACGTGTGCTCTTCCGATCTAGGTTAGGTGGGGGTAGTTTTTATT	CS1	59
Reverse		PLGF	PLGF_CS1	reverse	CTCAACTCTTCTCCTCCTATACCAAA	ACACTCTTTCCCTACACGACGCTCTTCCGATC	ACACTCTTTCCCTACACGACGCTCTTCCGATCCTCAACTCTTCTCCTCCTATACCAAA	CS2	58
Reverse	159	Dnmt1	Dnmt1 _CS2	forward	ATGTATAGTTTTGGGGGAAAGGTATT	GTGACTGGAGTTCAGACGTGTGCTCTTCCGATCT	GTGACTGGAGTTCAGACGTGTGCTCTTCCGATCTATGTATAGTTTTGGGGGAAAGGTATT	CS1	60
Reverse		Dnmt1	Dnmt1 _CS1	reverse	CCCCAAATACAACAAACTTTAAATTC	ACACTCTTTCCCTACACGACGCTCTTCCGATC	ACACTCTTTCCCTACACGACGCTCTTCCGATCCCCCAAATACAACAAACTTTAAATTC	CS2	58
Reverse	160	Dnmt1 first "section"	DNMT1.2_CS2	forward	GGGGTTGTTGGTATTTGTTATTTTTA	GTGACTGGAGTTCAGACGTGTGCTCTTCCGATCT	GTGACTGGAGTTCAGACGTGTGCTCTTCCGATCTGGGGTTGTTGGTATTTGTTATTTTTA	CS1	60
Reverse		Dnmt1 first "section"	DNMT1.2_CS1	reverse	AATCCCCAACTATCCTCATTACCTA	ACACTCTTTCCCTACACGACGCTCTTCCGATC	ACACTCTTTCCCTACACGACGCTCTTCCGATCAATCCCCAACTATCCTCATTACCTA	CS2	57
Reverse	161	Dnmt1 second "section"	DNMT1.3_CS2	forward	TTTAAAAGGAGGAAAAGGTGATTTT	GTGACTGGAGTTCAGACGTGTGCTCTTCCGATCT	GTGACTGGAGTTCAGACGTGTGCTCTTCCGATCTTTTAAAAGGAGGAAAAGGTGATTTT	CS1	59
Reverse		Dnmt1 second "section"	DNMT1.3_CS1	reverse	AACAAAACACCCAAACAAAAACTAA	ACACTCTTTCCCTACACGACGCTCTTCCGATC	ACACTCTTTCCCTACACGACGCTCTTCCGATCAACAAAACACCCAAACAAAAACTAA	CS2	57
Reverse	162	Dnmt1 third "section"	DNMT1.4_CS2	forward	GTGGAAGAATAGAGGTTTTTGTTGAT	GTGACTGGAGTTCAGACGTGTGCTCTTCCGATCT	GTGACTGGAGTTCAGACGTGTGCTCTTCCGATCTGTGGAAGAATAGAGGTTTTTGTTGAT	CS1	60
Reverse		Dnmt1 third "section"	DNMT1.4_CS1	reverse	CTACAACATCAAACTATCCAATCCC	ACACTCTTTCCCTACACGACGCTCTTCCGATC	ACACTCTTTCCCTACACGACGCTCTTCCGATCCTACAACATCAAACTATCCAATCCC	CS2	57
Forward	163	Dnmt1 forth "section"	DNMT1.5_CS1	forward	ATTTAAAAGTGAGGGTTGGGAATTA	ACACTCTTTCCCTACACGACGCTCTTCCGATC	ACACTCTTTCCCTACACGACGCTCTTCCGATCATTTAAAAGTGAGGGTTGGGAATTA	CS1	57
Forward		Dnmt1 forth "section"	DNMT1.5_CS2	reverse	AAAAATCTTCTATCCCAAAAAAAACA	GTGACTGGAGTTCAGACGTGTGCTCTTCCGATCT	GTGACTGGAGTTCAGACGTGTGCTCTTCCGATCTAAAAATCTTCTATCCCAAAAAAAACA	CS2	60
Forward	164	Dnmt3b	DNMT3b_CS1	forward	TTTGAAAATTGGTTATTGTTTTGTGTT	ACACTCTTTCCCTACACGACGCTCTTCCGATC	ACACTCTTTCCCTACACGACGCTCTTCCGATCTTTGAAAATTGGTTATTGTTTTGTGTT	CS1	59
Forward		Dnmt3b	DNMT3b_CS2	reverse	TCATCCCTACTAAAATCATCATCATTATAA	GTGACTGGAGTTCAGACGTGTGCTCTTCCGATCT	GTGACTGGAGTTCAGACGTGTGCTCTTCCGATCTTCATCCCTACTAAAATCATCATCATTATAA	CS2	64
Forward	165	Dnmt3l first section	DNMT3L.1_CS1	forward	TTTAGGTTTAGTAGGGATTTTTGGG	ACACTCTTTCCCTACACGACGCTCTTCCGATC	ACACTCTTTCCCTACACGACGCTCTTCCGATCTTTAGGTTTAGTAGGGATTTTTGGG	CS1	57
Forward		Dnmt3l first section	DNMT3L.1_CS2	reverse	AAATCCTTCCAACTCATTCTTTACC	GTGACTGGAGTTCAGACGTGTGCTCTTCCGATCT	GTGACTGGAGTTCAGACGTGTGCTCTTCCGATCTAAATCCTTCCAACTCATTCTTTACC	CS2	59
Forward	166	Dnmt3l second section	DNMT3L.2_CS1	forward	GGTAAAGAATGAGTTGGAAGGATTTA	ACACTCTTTCCCTACACGACGCTCTTCCGATC	ACACTCTTTCCCTACACGACGCTCTTCCGATCGGTAAAGAATGAGTTGGAAGGATTTA	CS1	58
Forward		Dnmt3l second section	DNMT3L.2_CS2	reverse	CACCTAAAAATTCCCTTTCCCTAC	GTGACTGGAGTTCAGACGTGTGCTCTTCCGATCT	GTGACTGGAGTTCAGACGTGTGCTCTTCCGATCTCACCTAAAAATTCCCTTTCCCTAC	CS2	58
Forward	167	Tet1	TET1_CS1	forward	GAGGTTTGTTTTGGGGAGATATT	ACACTCTTTCCCTACACGACGCTCTTCCGATC	ACACTCTTTCCCTACACGACGCTCTTCCGATCGAGGTTTGTTTTGGGGAGATATT	CS1	55
Forward		Tet1	TET1_CS2	reverse	TCCACAATAAAAAAACAAATAAAACTACAT	GTGACTGGAGTTCAGACGTGTGCTCTTCCGATCT	GTGACTGGAGTTCAGACGTGTGCTCTTCCGATCTTCCACAATAAAAAAACAAATAAAACTACAT	CS2	64
Reverse	168	Tet3	TET3.1_CS2	forward	GGTTGGGAATAATAGTAGGGGATT	GTGACTGGAGTTCAGACGTGTGCTCTTCCGATCT	GTGACTGGAGTTCAGACGTGTGCTCTTCCGATCTGGTTGGGAATAATAGTAGGGGATT	CS1	58
Reverse		Tet3	TET3.1_CS1	reverse	ACCAAAAAACAAAAACCCTAAAAAC	ACACTCTTTCCCTACACGACGCTCTTCCGATC	ACACTCTTTCCCTACACGACGCTCTTCCGATCACCAAAAAACAAAAACCCTAAAAAC	CS2	57
Reverse	169	Tet3 #2	TET3.2_CS2	forward	TTGTTTTAGGTTAGATGGATTTAGGG	GTGACTGGAGTTCAGACGTGTGCTCTTCCGATCT	GTGACTGGAGTTCAGACGTGTGCTCTTCCGATCTTTGTTTTAGGTTAGATGGATTTAGGG	CS1	60
Reverse		Tet3 #2	TET3.2_CS1	reverse	AAAAACCCCATAAAAAAACACAACT	ACACTCTTTCCCTACACGACGCTCTTCCGATC	ACACTCTTTCCCTACACGACGCTCTTCCGATCAAAAACCCCATAAAAAAACACAACT	CS2	57
Reverse	170	Tet3 #3	TET3.3_CS2	forward	TTTTGGTTGGTGGTTTTTATTAAGTT	GTGACTGGAGTTCAGACGTGTGCTCTTCCGATCT	GTGACTGGAGTTCAGACGTGTGCTCTTCCGATCTTTTTGGTTGGTGGTTTTTATTAAGTT	CS1	60
Reverse		Tet3 #3	TET3.3_CS1	reverse	CCTAAACCCTTCCAAAACAATCTAT	ACACTCTTTCCCTACACGACGCTCTTCCGATC	ACACTCTTTCCCTACACGACGCTCTTCCGATCCCTAAACCCTTCCAAAACAATCTAT	CS2	57
Reverse	171	HpaII5527	HpaII5527_CS2	forward	TGAGGTTAGGGAGTAGTTAGGATGA	GTGACTGGAGTTCAGACGTGTGCTCTTCCGATCT	GTGACTGGAGTTCAGACGTGTGCTCTTCCGATCTTGAGGTTAGGGAGTAGTTAGGATGA	CS1	59
Reverse		HpaII5527	HpaII5527_CS1	reverse	CCTACCAACAAACCTACAACTACAAA	ACACTCTTTCCCTACACGACGCTCTTCCGATC	ACACTCTTTCCCTACACGACGCTCTTCCGATCCCTACCAACAAACCTACAACTACAAA	CS2	58
Reverse	172	HpaII47545	HpaII47545_CS2	forward	TTTTTAATATATGTGTTGGAAGGATGA	GTGACTGGAGTTCAGACGTGTGCTCTTCCGATCT	GTGACTGGAGTTCAGACGTGTGCTCTTCCGATCTTTTTTAATATATGTGTTGGAAGGATGA	CS1	61
Reverse		HpaII47545	HpaII47545_CS1	reverse	AAAAAAACTTATCCCAAACCAAAAT	ACACTCTTTCCCTACACGACGCTCTTCCGATC	ACACTCTTTCCCTACACGACGCTCTTCCGATCAAAAAAACTTATCCCAAACCAAAAT	CS2	57
Forward	173	HpaII113487	HpaII113487_CS1	forward	GGGGTTAAAGGTAAGTAGTTTATGGTTT	ACACTCTTTCCCTACACGACGCTCTTCCGATC	ACACTCTTTCCCTACACGACGCTCTTCCGATCGGGGTTAAAGGTAAGTAGTTTATGGTTT	CS1	60
Forward		HpaII113487	HpaII113487_CS2	reverse	AATAAATATCCTCAATTAAAAACCCTCC	GTGACTGGAGTTCAGACGTGTGCTCTTCCGATCT	GTGACTGGAGTTCAGACGTGTGCTCTTCCGATCTAATAAATATCCTCAATTAAAAACCCTCC	CS2	62
Forward	174	HpaII192063	HpaII192063_CS1	forward	TGTGGAGTTTTAAAATTAGGTTAGTTGATA	ACACTCTTTCCCTACACGACGCTCTTCCGATC	ACACTCTTTCCCTACACGACGCTCTTCCGATCTGTGGAGTTTTAAAATTAGGTTAGTTGATA	CS1	62
Forward		HpaII192063	HpaII192063_CS2	reverse	AAAAATCAAACCATATAAATATTTTCCAAT	GTGACTGGAGTTCAGACGTGTGCTCTTCCGATCT	GTGACTGGAGTTCAGACGTGTGCTCTTCCGATCTAAAAATCAAACCATATAAATATTTTCCAAT	CS2	64
Forward	175	HpaII195715	HpaII195715_CS1	forward	GGAGGTTTAGGGTTTAGTTGTGTTAG	ACACTCTTTCCCTACACGACGCTCTTCCGATC	ACACTCTTTCCCTACACGACGCTCTTCCGATCGGAGGTTTAGGGTTTAGTTGTGTTAG	CS1	58
Forward		HpaII195715	HpaII195715_CS2	reverse	AAATAAAAAAATTCAAATCACATCCC	GTGACTGGAGTTCAGACGTGTGCTCTTCCGATCT	GTGACTGGAGTTCAGACGTGTGCTCTTCCGATCTAAATAAAAAAATTCAAATCACATCCC	CS2	60
Forward	176	HpaII894905	HpaII894905_CS1	forward	AGGGGTTATGTTGGGGAAATATATA	ACACTCTTTCCCTACACGACGCTCTTCCGATC	ACACTCTTTCCCTACACGACGCTCTTCCGATCAGGGGTTATGTTGGGGAAATATATA	CS1	57
Forward		HpaII894905	HpaII894905_CS2	reverse	AACAACCTACTAAACCTCCATCTCC	GTGACTGGAGTTCAGACGTGTGCTCTTCCGATCT	GTGACTGGAGTTCAGACGTGTGCTCTTCCGATCTAACAACCTACTAAACCTCCATCTCC	CS2	59
Forward	177	HpaII 919205	HpaII 919205_CS1	forward	TTGGTTAAAAGGTTTATGTAATTGAGG	ACACTCTTTCCCTACACGACGCTCTTCCGATC	ACACTCTTTCCCTACACGACGCTCTTCCGATCTTGGTTAAAAGGTTTATGTAATTGAGG	CS1	59
Forward		HpaII 919205	HpaII 919205_CS2	reverse	CCCTTCTCCTATAACAACAACTAACTATC	GTGACTGGAGTTCAGACGTGTGCTCTTCCGATCT	GTGACTGGAGTTCAGACGTGTGCTCTTCCGATCTCCCTTCTCCTATAACAACAACTAACTATC	CS2	63
Reverse	178	HpaII1121542	HpaII1121542_CS2	forward	GGGGAGTTTTTTTTGTAATTTAGGA	GTGACTGGAGTTCAGACGTGTGCTCTTCCGATCT	GTGACTGGAGTTCAGACGTGTGCTCTTCCGATCTGGGGAGTTTTTTTTGTAATTTAGGA	CS1	59
Reverse		HpaII1121542	HpaII1121542_CS1	reverse	ATCAAACCTTACTCTCCTCCACTTTA	ACACTCTTTCCCTACACGACGCTCTTCCGATC	ACACTCTTTCCCTACACGACGCTCTTCCGATCATCAAACCTTACTCTCCTCCACTTTA	CS2	58
Reverse	179	HpaII1397689	HpaII1397689_CS2	forward	TTTAGAGGAATAAAGATGGGGAGATA	GTGACTGGAGTTCAGACGTGTGCTCTTCCGATCT	GTGACTGGAGTTCAGACGTGTGCTCTTCCGATCTTTTAGAGGAATAAAGATGGGGAGATA	CS1	60
Reverse		HpaII1397689	HpaII1397689_CS1	reverse	CCATCTAACACCTCAATCTCAAACT	ACACTCTTTCCCTACACGACGCTCTTCCGATC	ACACTCTTTCCCTACACGACGCTCTTCCGATCCCATCTAACACCTCAATCTCAAACT	CS2	57
Reverse	180	HpaII1775353	HpaII1775353_CS2	forward	AGGGTTTAAATTGGGATGTTTAAGT	GTGACTGGAGTTCAGACGTGTGCTCTTCCGATCT	GTGACTGGAGTTCAGACGTGTGCTCTTCCGATCTAGGGTTTAAATTGGGATGTTTAAGT	CS1	59
Reverse		HpaII1775353	HpaII1775353_CS1	reverse	CTAACCTCAAATAATACCCCACCTC	ACACTCTTTCCCTACACGACGCTCTTCCGATC	ACACTCTTTCCCTACACGACGCTCTTCCGATCCTAACCTCAAATAATACCCCACCTC	CS2	57
Reverse	181	HpaII2182848	HpaII2182848_CS2	forward	GATTTTGTAGTGGGGAAAATTTTTT	GTGACTGGAGTTCAGACGTGTGCTCTTCCGATCT	GTGACTGGAGTTCAGACGTGTGCTCTTCCGATCTGATTTTGTAGTGGGGAAAATTTTTT	CS1	59
Reverse		HpaII2182848	HpaII2182848_CS1	reverse	TTCCAAACCAACCTAACAACATATAA	ACACTCTTTCCCTACACGACGCTCTTCCGATC	ACACTCTTTCCCTACACGACGCTCTTCCGATCTTCCAAACCAACCTAACAACATATAA	CS2	58
Reverse	182	GATA2_cont hyper20	GATA2_CS2	forward	TTTGTTTTTAGAGTTTTGGTAAGTGGA	GTGACTGGAGTTCAGACGTGTGCTCTTCCGATCT	GTGACTGGAGTTCAGACGTGTGCTCTTCCGATCTTTTGTTTTTAGAGTTTTGGTAAGTGGA	CS1	61
Reverse		GATA2_cont hyper20	GATA2_CS1	reverse	CCCAAATAAAATTTCCTACATAAACAAT	ACACTCTTTCCCTACACGACGCTCTTCCGATC	ACACTCTTTCCCTACACGACGCTCTTCCGATCCCCAAATAAAATTTCCTACATAAACAAT	CS2	60
Forward	183	GYPC_cont hyper20	GYPC_CS1	forward	GAGGGAGAGTTAGAGTAGGTGTAAGTATG	ACACTCTTTCCCTACACGACGCTCTTCCGATC	ACACTCTTTCCCTACACGACGCTCTTCCGATCGAGGGAGAGTTAGAGTAGGTGTAAGTATG	CS1	61
Forward		GYPC_cont hyper20	GYPC_CS2	reverse	AACTCCATCTCCAAATCTAATAATAACC	GTGACTGGAGTTCAGACGTGTGCTCTTCCGATCT	GTGACTGGAGTTCAGACGTGTGCTCTTCCGATCTAACTCCATCTCCAAATCTAATAATAACC	CS2	62
Forward	184	ESR1_cont hyper20	ESR1_CS1	forward	ATGGGATTTTGTGTGGAAATTTAGT	ACACTCTTTCCCTACACGACGCTCTTCCGATC	ACACTCTTTCCCTACACGACGCTCTTCCGATCATGGGATTTTGTGTGGAAATTTAGT	CS1	57
Forward		ESR1_cont hyper20	ESR1_CS2	reverse	TCAATCCTTTCCTTTATACCCAAAA	GTGACTGGAGTTCAGACGTGTGCTCTTCCGATCT	GTGACTGGAGTTCAGACGTGTGCTCTTCCGATCTTCAATCCTTTCCTTTATACCCAAAA	CS2	59
Forward	185	CYDL_cont hyper20	CYDL_CS1	forward	GGGTTAGGATGGGGAGTAGG	ACACTCTTTCCCTACACGACGCTCTTCCGATC	ACACTCTTTCCCTACACGACGCTCTTCCGATCGGGTTAGGATGGGGAGTAGG	CS1	52
Forward		CYDL_cont hyper20	CYDL_CS2	reverse	CAACTCCCTAAACACTCACCTTTC	GTGACTGGAGTTCAGACGTGTGCTCTTCCGATCT	GTGACTGGAGTTCAGACGTGTGCTCTTCCGATCTCAACTCCCTAAACACTCACCTTTC	CS2	58
Forward	186	COMP_cont hyper20	COMP_CS1	forward	TTTTTGGGGTTGGGTGTAGAGT	ACACTCTTTCCCTACACGACGCTCTTCCGATC	ACACTCTTTCCCTACACGACGCTCTTCCGATCTTTTTGGGGTTGGGTGTAGAGT	CS1	54
Forward		COMP_cont hyper20	COMP_CS2	reverse	CACACAAACCCTACTAACCTTCTCA	GTGACTGGAGTTCAGACGTGTGCTCTTCCGATCT	GTGACTGGAGTTCAGACGTGTGCTCTTCCGATCTCACACAAACCCTACTAACCTTCTCA	CS2	59
Forward	187	IRS1_cont hyper40	IRS1.2_CS1	forward	ATGTGGAAGGTTGGGTTTTAGTTTA	ACACTCTTTCCCTACACGACGCTCTTCCGATC	ACACTCTTTCCCTACACGACGCTCTTCCGATCATGTGGAAGGTTGGGTTTTAGTTTA	CS1	57
Forward		IRS1_cont hyper40	IRS1.2_CS2	reverse	CAAACCAATCCTCTCCTACTACTCA	GTGACTGGAGTTCAGACGTGTGCTCTTCCGATCT	GTGACTGGAGTTCAGACGTGTGCTCTTCCGATCTCAAACCAATCCTCTCCTACTACTCA	CS2	59
Forward	188	MSC_cont hyper40	MSC_CS1	forward	TTGGAGTAGTTGTTGTGTGTGTTGT	ACACTCTTTCCCTACACGACGCTCTTCCGATC	ACACTCTTTCCCTACACGACGCTCTTCCGATCTTGGAGTAGTTGTTGTGTGTGTTGT	CS1	57
Forward		MSC_cont hyper40	MSC_CS2	reverse	TCACTTTTAAATCACTCCATTTCCA	GTGACTGGAGTTCAGACGTGTGCTCTTCCGATCT	GTGACTGGAGTTCAGACGTGTGCTCTTCCGATCTTCACTTTTAAATCACTCCATTTCCA	CS2	59
Forward	189	KCP_cont hyper40	KCP_CS1	forward	TAGGGAGGGGGATAGATTAGGAGTA	ACACTCTTTCCCTACACGACGCTCTTCCGATC	ACACTCTTTCCCTACACGACGCTCTTCCGATCTAGGGAGGGGGATAGATTAGGAGTA	CS1	57
Forward		KCP_cont hyper40	KCP_CS2	reverse	CCCTCAACCCTAAACTACACAAAAA	GTGACTGGAGTTCAGACGTGTGCTCTTCCGATCT	GTGACTGGAGTTCAGACGTGTGCTCTTCCGATCTCCCTCAACCCTAAACTACACAAAAA	CS2	59
Reverse	190	ARC_cont hyper40	ARC_CS2	forward	TTTGTTGGGGGTTTAAGTTTTAGTG	GTGACTGGAGTTCAGACGTGTGCTCTTCCGATCT	GTGACTGGAGTTCAGACGTGTGCTCTTCCGATCTTTTGTTGGGGGTTTAAGTTTTAGTG	CS1	59
Reverse		ARC_cont hyper40	ARC_CS1	reverse	CTACCTCCCAAAACAACTAACCAAC	ACACTCTTTCCCTACACGACGCTCTTCCGATC	ACACTCTTTCCCTACACGACGCTCTTCCGATCCTACCTCCCAAAACAACTAACCAAC	CS2	57
Forward	191	ATP10_cont hyper40	ATP10_CS1	forward	TGTTTGTGGGATGTTGATGAGTATAA	ACACTCTTTCCCTACACGACGCTCTTCCGATC	ACACTCTTTCCCTACACGACGCTCTTCCGATCTGTTTGTGGGATGTTGATGAGTATAA	CS1	58
Forward		ATP10_cont hyper40	ATP10_CS2	reverse	AACAAACTCCAAAATCTTCCCAATA	GTGACTGGAGTTCAGACGTGTGCTCTTCCGATCT	GTGACTGGAGTTCAGACGTGTGCTCTTCCGATCTAACAAACTCCAAAATCTTCCCAATA	CS2	59
Adapter sequences
Assay direction	Set#		Oligo name	Primer direction	Target-specific Sequence	Tag sequence	Oligonucleotide sequence	Index_sequence		Tag name
Adapter sequences		Forward	Forward_P5_SP1	Forward	AATGATACGGCGACCACCGAGATCT	ACACTCTTTCCCTACACGACGCTCTTCCGATC	AATGATACGGCGACCACCGAGATCTACACTCTTTCCCTACACGACGCTCTTCCGATC			P5_SP1
Adapter sequences	1	Index1	Index1_P7SP2	Reverse	CAAGCAGAAGACGGCATACGAGAT	GTGACTGGAGTTCAGACGTGTGCTCTTCCGATCT	CAAGCAGAAGACGGCATACGAGATATCACGGTGACTGGAGTTCAGACGTGTGCTCTTCCGATCT	ATCACG	CGTGAT	P7SP2
Adapter sequences	2	Index2	Index2_P7SP2	Reverse	CAAGCAGAAGACGGCATACGAGAT	GTGACTGGAGTTCAGACGTGTGCTCTTCCGATCT	CAAGCAGAAGACGGCATACGAGATCGATGTGTGACTGGAGTTCAGACGTGTGCTCTTCCGATCT	CGATGT	ACATCG	P7SP2
Adapter sequences	3	Index3	Index3_P7SP2	Reverse	CAAGCAGAAGACGGCATACGAGAT	GTGACTGGAGTTCAGACGTGTGCTCTTCCGATCT	CAAGCAGAAGACGGCATACGAGATTTAGGCGTGACTGGAGTTCAGACGTGTGCTCTTCCGATCT	TTAGGC	GCCTAA	P7SP2
Adapter sequences	4	Index4	Index4_P7SP2	Reverse	CAAGCAGAAGACGGCATACGAGAT	GTGACTGGAGTTCAGACGTGTGCTCTTCCGATCT	CAAGCAGAAGACGGCATACGAGATTGACCAGTGACTGGAGTTCAGACGTGTGCTCTTCCGATCT	TGACCA	TGGTCA	P7SP2
Adapter sequences	5	Index5	Index5_P7SP2	Reverse	CAAGCAGAAGACGGCATACGAGAT	GTGACTGGAGTTCAGACGTGTGCTCTTCCGATCT	CAAGCAGAAGACGGCATACGAGATACAGTGGTGACTGGAGTTCAGACGTGTGCTCTTCCGATCT	ACAGTG	CACTGT	P7SP2
Adapter sequences	6	Index6	Index6_P7SP2	Reverse	CAAGCAGAAGACGGCATACGAGAT	GTGACTGGAGTTCAGACGTGTGCTCTTCCGATCT	CAAGCAGAAGACGGCATACGAGATGCCAATGTGACTGGAGTTCAGACGTGTGCTCTTCCGATCT	GCCAAT	ATTGGC	P7SP2
Adapter sequences	7	Index7	Index7_P7SP2	Reverse	CAAGCAGAAGACGGCATACGAGAT	GTGACTGGAGTTCAGACGTGTGCTCTTCCGATCT	CAAGCAGAAGACGGCATACGAGATCAGATCGTGACTGGAGTTCAGACGTGTGCTCTTCCGATCT	CAGATC	GATCTG	P7SP2
Adapter sequences	8	Index8	Index8_P7SP2	Reverse	CAAGCAGAAGACGGCATACGAGAT	GTGACTGGAGTTCAGACGTGTGCTCTTCCGATCT	CAAGCAGAAGACGGCATACGAGATACTTGAGTGACTGGAGTTCAGACGTGTGCTCTTCCGATCT	ACTTGA	TCAAGT	P7SP2
Adapter sequences	9	Index9	Index9_P7SP2	Reverse	CAAGCAGAAGACGGCATACGAGAT	GTGACTGGAGTTCAGACGTGTGCTCTTCCGATCT	CAAGCAGAAGACGGCATACGAGATGATCAGGTGACTGGAGTTCAGACGTGTGCTCTTCCGATCT	GATCAG	CTGATC	P7SP2
Adapter sequences	10	Index10	Index10_P7SP2	Reverse	CAAGCAGAAGACGGCATACGAGAT	GTGACTGGAGTTCAGACGTGTGCTCTTCCGATCT	CAAGCAGAAGACGGCATACGAGATTAGCTTGTGACTGGAGTTCAGACGTGTGCTCTTCCGATCT	TAGCTT	AAGCTA	P7SP2
Adapter sequences	11	Index11	Index11_P7SP2	Reverse	CAAGCAGAAGACGGCATACGAGAT	GTGACTGGAGTTCAGACGTGTGCTCTTCCGATCT	CAAGCAGAAGACGGCATACGAGATGGCTACGTGACTGGAGTTCAGACGTGTGCTCTTCCGATCT	GGCTAC	GTAGCC	P7SP2
Adapter sequences	12	Index12	Index12_P7SP2	Reverse	CAAGCAGAAGACGGCATACGAGAT	GTGACTGGAGTTCAGACGTGTGCTCTTCCGATCT	CAAGCAGAAGACGGCATACGAGATCTTGTAGTGACTGGAGTTCAGACGTGTGCTCTTCCGATCT	CTTGTA	TACAAG	P7SP2
Adapter sequences	13	Index13	Index13_P7SP2	Reverse	CAAGCAGAAGACGGCATACGAGAT	GTGACTGGAGTTCAGACGTGTGCTCTTCCGATCT	CAAGCAGAAGACGGCATACGAGATAGTCAAGTGACTGGAGTTCAGACGTGTGCTCTTCCGATCT	AGTCAA	TTGACT	P7SP2
Adapter sequences	14	Index14	Index14_P7SP2	Reverse	CAAGCAGAAGACGGCATACGAGAT	GTGACTGGAGTTCAGACGTGTGCTCTTCCGATCT	CAAGCAGAAGACGGCATACGAGATAGTTCCGTGACTGGAGTTCAGACGTGTGCTCTTCCGATCT	AGTTCC	GGAACT	P7SP2
Adapter sequences	15	Index15	Index15_P7SP2	Reverse	CAAGCAGAAGACGGCATACGAGAT	GTGACTGGAGTTCAGACGTGTGCTCTTCCGATCT	CAAGCAGAAGACGGCATACGAGATATGTCAGTGACTGGAGTTCAGACGTGTGCTCTTCCGATCT	ATGTCA	TGACAT	P7SP2
Adapter sequences	16	Index16	Index16_P7SP2	Reverse	CAAGCAGAAGACGGCATACGAGAT	GTGACTGGAGTTCAGACGTGTGCTCTTCCGATCT	CAAGCAGAAGACGGCATACGAGATCCGTCCGTGACTGGAGTTCAGACGTGTGCTCTTCCGATCT	CCGTCC	GGACGG	P7SP2
Adapter sequences	17	Index17	Index17_P7SP2	Reverse	CAAGCAGAAGACGGCATACGAGAT	GTGACTGGAGTTCAGACGTGTGCTCTTCCGATCT	CAAGCAGAAGACGGCATACGAGATGTAGAGGTGACTGGAGTTCAGACGTGTGCTCTTCCGATCT	GTAGAG	CTCTAC	P7SP2
Adapter sequences	18	Index18	Index18_P7SP2	Reverse	CAAGCAGAAGACGGCATACGAGAT	GTGACTGGAGTTCAGACGTGTGCTCTTCCGATCT	CAAGCAGAAGACGGCATACGAGATGTCCGCGTGACTGGAGTTCAGACGTGTGCTCTTCCGATCT	GTCCGC	GCGGAC	P7SP2
Adapter sequences	19	Index19	Index19_P7SP2	Reverse	CAAGCAGAAGACGGCATACGAGAT	GTGACTGGAGTTCAGACGTGTGCTCTTCCGATCT	CAAGCAGAAGACGGCATACGAGATGTGAAAGTGACTGGAGTTCAGACGTGTGCTCTTCCGATCT	GTGAAA	TTTCAC	P7SP2
Adapter sequences	20	Index20	Index20_P7SP2	Reverse	CAAGCAGAAGACGGCATACGAGAT	GTGACTGGAGTTCAGACGTGTGCTCTTCCGATCT	CAAGCAGAAGACGGCATACGAGATGTGGCCGTGACTGGAGTTCAGACGTGTGCTCTTCCGATCT	GTGGCC	GGCCAC	P7SP2
Adapter sequences	21	Index21	Index21_P7SP2	Reverse	CAAGCAGAAGACGGCATACGAGAT	GTGACTGGAGTTCAGACGTGTGCTCTTCCGATCT	CAAGCAGAAGACGGCATACGAGATGTTTCGGTGACTGGAGTTCAGACGTGTGCTCTTCCGATCT	GTTTCG	CGAAAC	P7SP2
Adapter sequences	22	Index22	Index22_P7SP2	Reverse	CAAGCAGAAGACGGCATACGAGAT	GTGACTGGAGTTCAGACGTGTGCTCTTCCGATCT	CAAGCAGAAGACGGCATACGAGATCGTACGGTGACTGGAGTTCAGACGTGTGCTCTTCCGATCT	CGTACG	CGTACG	P7SP2
Adapter sequences	23	Index23	Index23_P7SP2	Reverse	CAAGCAGAAGACGGCATACGAGAT	GTGACTGGAGTTCAGACGTGTGCTCTTCCGATCT	CAAGCAGAAGACGGCATACGAGATGAGTGGGTGACTGGAGTTCAGACGTGTGCTCTTCCGATCT	GAGTGG	CCACTC	P7SP2
Adapter sequences	24	Index24	Index24_P7SP2	Reverse	CAAGCAGAAGACGGCATACGAGAT	GTGACTGGAGTTCAGACGTGTGCTCTTCCGATCT	CAAGCAGAAGACGGCATACGAGATGGTAGCGTGACTGGAGTTCAGACGTGTGCTCTTCCGATCT	GGTAGC	GCTACC	P7SP2
Adapter sequences	25	Index25	Index25_P7SP2	Reverse	CAAGCAGAAGACGGCATACGAGAT	GTGACTGGAGTTCAGACGTGTGCTCTTCCGATCT	CAAGCAGAAGACGGCATACGAGATACTGATGTGACTGGAGTTCAGACGTGTGCTCTTCCGATCT	ACTGAT	ATCAGT	P7SP2
Adapter sequences	26	Index26	Index26_P7SP2	Reverse	CAAGCAGAAGACGGCATACGAGAT	GTGACTGGAGTTCAGACGTGTGCTCTTCCGATCT	CAAGCAGAAGACGGCATACGAGATATGAGCGTGACTGGAGTTCAGACGTGTGCTCTTCCGATCT	ATGAGC	GCTCAT	P7SP2
Adapter sequences	27	Index27	Index27_P7SP2	Reverse	CAAGCAGAAGACGGCATACGAGAT	GTGACTGGAGTTCAGACGTGTGCTCTTCCGATCT	CAAGCAGAAGACGGCATACGAGATATTCCTGTGACTGGAGTTCAGACGTGTGCTCTTCCGATCT	ATTCCT	AGGAAT	P7SP2
Adapter sequences	28	Index28	Index28_P7SP2	Reverse	CAAGCAGAAGACGGCATACGAGAT	GTGACTGGAGTTCAGACGTGTGCTCTTCCGATCT	CAAGCAGAAGACGGCATACGAGATCAAAAGGTGACTGGAGTTCAGACGTGTGCTCTTCCGATCT	CAAAAG	CTTTTG	P7SP2
Adapter sequences	29	Index29	Index29_P7SP2	Reverse	CAAGCAGAAGACGGCATACGAGAT	GTGACTGGAGTTCAGACGTGTGCTCTTCCGATCT	CAAGCAGAAGACGGCATACGAGATCAACTAGTGACTGGAGTTCAGACGTGTGCTCTTCCGATCT	CAACTA	TAGTTG	P7SP2
Adapter sequences	30	Index30	Index30_P7SP2	Reverse	CAAGCAGAAGACGGCATACGAGAT	GTGACTGGAGTTCAGACGTGTGCTCTTCCGATCT	CAAGCAGAAGACGGCATACGAGATCACCGGGTGACTGGAGTTCAGACGTGTGCTCTTCCGATCT	CACCGG	CCGGTG	P7SP2
Adapter sequences	31	Index31	Index31_P7SP2	Reverse	CAAGCAGAAGACGGCATACGAGAT	GTGACTGGAGTTCAGACGTGTGCTCTTCCGATCT	CAAGCAGAAGACGGCATACGAGATCACGATGTGACTGGAGTTCAGACGTGTGCTCTTCCGATCT	CACGAT	ATCGTG	P7SP2
Adapter sequences	32	Index32	Index32_P7SP2	Reverse	CAAGCAGAAGACGGCATACGAGAT	GTGACTGGAGTTCAGACGTGTGCTCTTCCGATCT	CAAGCAGAAGACGGCATACGAGATCACTCAGTGACTGGAGTTCAGACGTGTGCTCTTCCGATCT	CACTCA	TGAGTG	P7SP2
Adapter sequences	33	Index33	Index33_P7SP2	Reverse	CAAGCAGAAGACGGCATACGAGAT	GTGACTGGAGTTCAGACGTGTGCTCTTCCGATCT	CAAGCAGAAGACGGCATACGAGATCAGGCGGTGACTGGAGTTCAGACGTGTGCTCTTCCGATCT	CAGGCG	CGCCTG	P7SP2
Adapter sequences	34	Index34	Index34_P7SP2	Reverse	CAAGCAGAAGACGGCATACGAGAT	GTGACTGGAGTTCAGACGTGTGCTCTTCCGATCT	CAAGCAGAAGACGGCATACGAGATCATGGCGTGACTGGAGTTCAGACGTGTGCTCTTCCGATCT	CATGGC	GCCATG	P7SP2
Adapter sequences	35	Index35	Index35_P7SP2	Reverse	CAAGCAGAAGACGGCATACGAGAT	GTGACTGGAGTTCAGACGTGTGCTCTTCCGATCT	CAAGCAGAAGACGGCATACGAGATCATTTTGTGACTGGAGTTCAGACGTGTGCTCTTCCGATCT	CATTTT	AAAATG	P7SP2
Adapter sequences	36	Index36	Index36_P7SP2	Reverse	CAAGCAGAAGACGGCATACGAGAT	GTGACTGGAGTTCAGACGTGTGCTCTTCCGATCT	CAAGCAGAAGACGGCATACGAGATCCAACAGTGACTGGAGTTCAGACGTGTGCTCTTCCGATCT	CCAACA	TGTTGG	P7SP2
Adapter sequences	37	Index37	Index37_P7SP2	Reverse	CAAGCAGAAGACGGCATACGAGAT	GTGACTGGAGTTCAGACGTGTGCTCTTCCGATCT	CAAGCAGAAGACGGCATACGAGATCGGAATGTGACTGGAGTTCAGACGTGTGCTCTTCCGATCT	CGGAAT	ATTCCG	P7SP2
Adapter sequences	38	Index38	Index38_P7SP2	Reverse	CAAGCAGAAGACGGCATACGAGAT	GTGACTGGAGTTCAGACGTGTGCTCTTCCGATCT	CAAGCAGAAGACGGCATACGAGATCTAGCTGTGACTGGAGTTCAGACGTGTGCTCTTCCGATCT	CTAGCT	AGCTAG	P7SP2
Adapter sequences	39	Index39	Index39_P7SP2	Reverse	CAAGCAGAAGACGGCATACGAGAT	GTGACTGGAGTTCAGACGTGTGCTCTTCCGATCT	CAAGCAGAAGACGGCATACGAGATCTATACGTGACTGGAGTTCAGACGTGTGCTCTTCCGATCT	CTATAC	GTATAG	P7SP2
Adapter sequences	40	Index40	Index40_P7SP2	Reverse	CAAGCAGAAGACGGCATACGAGAT	GTGACTGGAGTTCAGACGTGTGCTCTTCCGATCT	CAAGCAGAAGACGGCATACGAGATCTCAGAGTGACTGGAGTTCAGACGTGTGCTCTTCCGATCT	CTCAGA	TCTGAG	P7SP2
Adapter sequences	41	Index41	Index41_P7SP2	Reverse	CAAGCAGAAGACGGCATACGAGAT	GTGACTGGAGTTCAGACGTGTGCTCTTCCGATCT	CAAGCAGAAGACGGCATACGAGATGACGACGTGACTGGAGTTCAGACGTGTGCTCTTCCGATCT	GACGAC	GTCGTC	P7SP2
Adapter sequences	42	Index42	Index42_P7SP2	Reverse	CAAGCAGAAGACGGCATACGAGAT	GTGACTGGAGTTCAGACGTGTGCTCTTCCGATCT	CAAGCAGAAGACGGCATACGAGATTAATCGGTGACTGGAGTTCAGACGTGTGCTCTTCCGATCT	TAATCG	CGATTA	P7SP2
Adapter sequences	43	Index43	Index43_P7SP2	Reverse	CAAGCAGAAGACGGCATACGAGAT	GTGACTGGAGTTCAGACGTGTGCTCTTCCGATCT	CAAGCAGAAGACGGCATACGAGATTACAGCGTGACTGGAGTTCAGACGTGTGCTCTTCCGATCT	TACAGC	GCTGTA	P7SP2
Adapter sequences	44	Index44	Index44_P7SP2	Reverse	CAAGCAGAAGACGGCATACGAGAT	GTGACTGGAGTTCAGACGTGTGCTCTTCCGATCT	CAAGCAGAAGACGGCATACGAGATTATAATGTGACTGGAGTTCAGACGTGTGCTCTTCCGATCT	TATAAT	ATTATA	P7SP2
Adapter sequences	45	Index45	Index45_P7SP2	Reverse	CAAGCAGAAGACGGCATACGAGAT	GTGACTGGAGTTCAGACGTGTGCTCTTCCGATCT	CAAGCAGAAGACGGCATACGAGATTCATTCGTGACTGGAGTTCAGACGTGTGCTCTTCCGATCT	TCATTC	GAATGA	P7SP2
Adapter sequences	46	Index46	Index46_P7SP2	Reverse	CAAGCAGAAGACGGCATACGAGAT	GTGACTGGAGTTCAGACGTGTGCTCTTCCGATCT	CAAGCAGAAGACGGCATACGAGATTCCCGAGTGACTGGAGTTCAGACGTGTGCTCTTCCGATCT	TCCCGA	TCGGGA	P7SP2
Adapter sequences	47	Index47	Index47_P7SP2	Reverse	CAAGCAGAAGACGGCATACGAGAT	GTGACTGGAGTTCAGACGTGTGCTCTTCCGATCT	CAAGCAGAAGACGGCATACGAGATTCGAAGGTGACTGGAGTTCAGACGTGTGCTCTTCCGATCT	TCGAAG	CTTCGA	P7SP2
Adapter sequences	48	Index48	Index48_P7SP2	Reverse	CAAGCAGAAGACGGCATACGAGAT	GTGACTGGAGTTCAGACGTGTGCTCTTCCGATCT	CAAGCAGAAGACGGCATACGAGATTCGGCAGTGACTGGAGTTCAGACGTGTGCTCTTCCGATCT	TCGGCA	TGCCGA	P7SP2

## Sheet: SupportTable2
Supporting Table 2: Micro-fluidic methylation seq results
		Control DNA samples (artificially methylated DNA and unmethylated DNA)				Amnion samples
chr	Position	Control_100_per	Control_0_per	Cont_100_per	Cont_0_per	JG86_per	JG81_per	JG77_per	JG74_per	JG71_per	JG66_per	JG65_per	JG64_per	JG62_per	JG59_per	JG53_per	JG51_per	JG50_per	JG49_per	JG46_per	JG41_per	JG36_per	JG27_per	JG26_per	JG19_per	JG17_per	JG70_per	JG96_per	JG82_per	JG60_per	JG48_per	JG47_per	JG45_per	JG42_per	JG80_per	JG52_per	JG37_per	JG34_per	JG32_per	JG28_per	JG23_per	JG20_per	JG85_per	JG57_per	JG54_per	JG35_per	JG33_per	JG30_per	JG29_per
chr10	90743065	99.9241	10.0309	99.8501	29.7461	39.327	74.6398	50.0813	70.7134	57.6313	79.1552	72.931	50.4193	55.2229	89.6446	69.6955	46.7031	69.0943	59.3316	66.0827	65.7378	52.2852	22.1305	53.0705	45.7429	95.068	82.8498	63.2639	64.5914	64.8143	64.3287	96.409	44.903	83.1977	70.1553	75.2951	58.5838	99.8862	73.8493	64.8644	2.33036	71.513	49.9225	40.9217	40.121	58.1902	95.5396	58.5926	77.7263
chr11	2169175	99.5726	10.6105	100	28.5714	13.5135	15.6863	30.1724	21.2871	NA	71.875	24.3243	0	0	0	0	11.2186	19.3333	20.7668	0	0	0	10.4046	20.8841	0	0	8.62069	0	16.6667	0	0	NA	0	14.4796	0.276243	16.5	39.9099	0	26.1768	0	0	0	24.2105	49.5575	18.4211	88.2927	0.121212	25.2205	NA
chr17	76356875	99.908	0.0592944	99.5122	0.0820681	0.223547	0.265252	0.161638	0	0	0	0	0	0.0669344	0	0.0431406	0	0.0453309	0.0438404	0	0	0	0.0400802	0	0	0.0458295	0	0	0.609292	0	0	0	0	0	13.6573	0	14.7282	NA	2.24654	0	1.4544	0.0866551	0	0	0.0457875	0	0.0736648	1.86226	0.0740466
chr17	76356947	99.815	0.0593472	99.7531	19.4901	0	3.3887	0	0.0668449	0	0.0943396	0	0.0629327	27.748	0	0	0	0	0.0438596	0	0	0	0.160385	0	0	0	0	0.0826446	3.20122	0	0	0.0457666	0	0	0.358056	0	0	NA	12.7021	0	0.0393082	0	0	0	0.091659	0	0.0184264	0.0351494	0
chr17	76356990	99.908	0.0592417	99.7531	0.124327	0.0753012	0.333556	0.10923	0.0675219	0.14881	0	0	0	0.0677048	0	0	0	0	0.614305	0.0683527	0	0	0.0400962	0	0	0.0458085	0	0.166806	0.0766284	0.109409	0	0.0462963	0.088968	73.9377	6.18876	0	0.0844595	NA	0.288018	0	0.0393391	0	0.0738007	0	0.04649	0	0.0368392	0	0.037037
chr17	76357077	99.3566	0.0303951	99.7561	0.0410678	0	0.132714	0.0537924	0	0	0	0.0760456	0	0	0	0	0	0.0462963	0.134168	0.0702247	0	3.90244	0.123052	0	0.106781	0	1.30916	0.0412882	0	0	0.0894454	0	97.693	0	0.869121	0.100604	1.0907	NA	0.824014	0	0	0.0441501	0	0.11325	0.0457875	0	0.0377644	0.18018	0
chr17	76357100	99.9089	0.0296033	100	0	0	18.9529	0.322754	0	0	0	0	0	0.0669344	34.2246	0	0	15.8371	0.745614	0.068306	0	15.2381	0.0801282	0	0	0	0.452716	0.0413394	0.152207	0	2.94643	0	0	0	0	0	0.0844357	NA	0	0	0.0392927	0.0432152	0	0.226501	0	0	0	0	0
chr17	76357113	99.6337	0.947026	99.511	0.0410341	0	0.132538	0	0	0	0	0	0.0628931	2.61569	0	0.0431779	2.88845	0	2.9877	0	0.336247	0	0.0400962	0	0.784929	0	0.0503018	20.2893	0	0	0	0.503663	0	0	0.510986	0	0.64734	NA	0	0	0.0393236	0.0432526	0.0732064	0	0	0.169779	0	0	0.0369959
chr17	76357129	99.8177	0.0591716	99.511	2.87003	0	4.04241	0	3.47361	0	0	0	0.0628931	0	0	0.215703	0.199203	0	2.14912	0.068306	0	14.2857	0.0400962	0	0	0	0	20.0578	0	0	0.178731	0.0457666	0	0	0.40858	0.0986193	11.9718	NA	0.0575705	0	0	0	5.99854	0	0.0915332	0	0.0184128	0	0.0369686
chr17	76357147	99.8177	0.0591716	99.7561	0.0410509	0.0744048	0.066313	0.0537924	0	0	0.0943396	1.13982	0	0	0	0.0431406	0	0	1.09697	0.068306	53.9341	0	0.0801603	0	0	0	0.100553	0.412882	14.1445	0.107759	0	0.0457875	0.0884956	0	0	0	11.7929	NA	0.0575705	0	27.1333	0	0.585223	0	0.0457875	0	0.018406	0	0.110906
chr7	22766988	99.6825	11.9048	86.9356	0	0	4.62963	18.8937	38.5172	16.4103	0	0.609137	2.17391	45.4693	0	0.155159	0	0.163934	8.9404	4.33437	6.31579	20.0557	4.37158	0.0687758	21.7241	31.4391	4.78469	33.2561	0	0	27.625	2.30967	4.90018	0	14.5471	0.353045	2.24179	NA	4.46097	7.97987	3.00885	0.188147	0.125313	0.136799	8.39002	12.2807	13.1629	12.0783	0.305188
[truncated: 30 more columns]

## Sheet: SupportTable3
Supporting Table 3: low coverage bisulphite sequencing summary
Cell type	sample ID	Cultured	Sequence pairs analysed in total	Number of paired-end alignments with a unique best hit	Sequence pairs with no alignments under any condition	Sequence pairs did not map uniquely	Mapping efficiency (%)	Total number of C's analysed	Total methylated C's			Total unmethylated C's			%C methylated
									CpG	CHG	CHH	CpG	CHG	CHH	CpG	CHG	CHH
Epitherial	JG151	Yes (P1)	31299096	24440177	5618184	1240735	78.0859	892223731	29559567	966157	3301543	11375856	192986719	654033889	72.2102	0.49814	0.502262
Stromal	JG151	Yes (P1)	47840449	36692034	9161443	1986972	76.6967	1367098131	48318307	1657350	5579212	18010827	303153761	990378674	72.8463	0.54373	0.560186
Epitherial	JG152	No	52502826	41395594	8783804	2323428	78.8445	1492734365	60294509	1835104	6211918	20545898	346774613	1057072323	74.5846	0.526406	0.58422
Epitherial	JG152	Yes (P1)	28570616	22575695	4954432	1040489	79.0172	821836705	28239997	910247	3116903	9398439	177612364	602558755	75.0297	0.509878	0.514616
Stromal	JG152	No	37226252	28337697	7361238	1527317	76.1229	1035122549	36233858	1098262	3714820	12377643	226001129	755696837	74.5376	0.483604	0.489171
Stromal	JG152	Yes (P1)	28215946	21228432	5880856	1106658	75.2356	776489565	26116455	866597	2937845	9984165	169358587	567225916	72.3435	0.509089	0.515263
Epitherial	JG154	No	40235166	30828808	7992608	1413750	76.6216	1134974205	40274353	1169816	4005889	12313007	247470678	829740462	76.5856	0.470485	0.480469
Stromal	JG154	No	51013753	39620989	9296693	2096071	77.6673	1406669707	47405616	1920731	6953647	16303856	302793614	1031292243	74.4091	0.630338	0.66975
Epitherial	JG155	No	44577047	34849427	7874563	1853057	78.178	1273266703	44642202	1368715	4671019	14234785	275826385	932523597	75.8228	0.493773	0.498404
Stromal	JG155	No	46546868	36385097	8178592	1983179	78.1687	1353563694	47894793	1533267	5236544	16029148	296663015	986206927	74.9247	0.51418	0.528174

## Sheet: SupportTable4
Supporting Table 4: Lists of primers used in this study
Bisulphite sequencing primers
Primer name	Sequence	Direction	Chr	Start	End
Bis_Hpa_EpSt_1_F_MS	GGTTTGTTGGAGTAGTTTTAGAAAAA	Forward	chr1	3283428	3283429
Bis_Hpa_EpSt_2_F_MS	ATTGGAATGTGTGGTATTTATGATTT	Forward	chr1	33805005	33805006
Bis_Hpa_EpSt_3_F_MS	TTAGTAGAAAGTTTAGGAATAAATTTGTAT	Forward	chr1	88844310	88844311
Bis_Hpa_EpSt_4_F_MS	TTAGAGAGTATTGATTTTAATGATTAAGTG	Forward	chr1	158146891	158146892
Bis_Hpa_EpSt_7_F_MS	AGATATTATGTAGGAATTATGATAGATGAT	Forward	chr12	129936804	129936805
Bis_Hpa_EpSt_8_F_MS	TTAGAAATATTTTTTTAGTTTTTTTTGAGT	Forward	chr14	72155356	72155357
Bis_Hpa_EpSt_11_F_MS	TTTTTTAAATGGGGATTAGTTTAGTTAG	Forward	chr14	96004087	96004088
Bis_Hpa_EpSt_12_F_MS	GAAAGTTAGTATGTGTTGTTATTTTTTGTA	Forward	chr16	51141516	51141517
Bis_Hpa_EpSt_13_F_MS	TTTTGTAGTTTAATTGGTTGATAGGGT	Forward	chr16	73384361	73384362
Bis_Hpa_EpSt_15_F_MS	TATATTTTGGGAAATGATGGTTTAA	Forward	chr17	55149854	55149855
Bis_Hpa_EpSt_18_F_MS	ATTAGGTTTTTTTGTGGGATATGAG	Forward	chr2	18428252	18428253
Bis_Hpa_EpSt_21_F_MS	TTGGAGTTAGAGGAATTTAGAGAATG	Forward	chr2	102460684	102460685
Bis_Hpa_EpSt_22_F_MS	TGGGGTTTGTGATTTAGAGG	Forward	chr20	31352849	31352850
Bis_Hpa_EpSt_24_F_MS	GGGTAGGGTTAAGGTGGTAGAATAT	Forward	chr22	47122219	47122220
Bis_Hpa_EpSt_27_F_MS	TAATGTTTGTATTTTTTTAAATTATTAGGT	Forward	chr3	84391103	84391104
Bis_Hpa_EpSt_30_F_MS	TTGTGAGAGATATTTTATGGTTTTTTAGA	Forward	chr4	56522657	56522658
Bis_Hpa_EpSt_32_F_MS	GAAAAGATTTTATTGATTGTTTTTAT	Forward	chr5	57753824	57753825
Bis_Hpa_EpSt_35_F_MS	ATTTAAATTTTAAAGATGAAGAAATTGAGA	Forward	chr9	128317771	128317772
Bis_Hpa_EpSt_1_R_MS	TCAACATCCTAAAAACAAAACCTAAC	Reverse	chr1	3283428	3283429
Bis_Hpa_EpSt_2_R_MS	CCTCTTTTCTATTAAAAAAATCCCC	Reverse	chr1	33805005	33805006
Bis_Hpa_EpSt_3_R_MS	AAAAACATAATACTCAAAACACTAACC	Reverse	chr1	88844310	88844311
Bis_Hpa_EpSt_4_R_MS	TAACCCTAAAAACCTACAAAAAACC	Reverse	chr1	158146891	158146892
Bis_Hpa_EpSt_7_R_MS	TAAAATATTTACCAAACCCAAATAC	Reverse	chr12	129936804	129936805
Bis_Hpa_EpSt_8_R_MS	AAACCCTATCATTTATTTTCATAATTTATA	Reverse	chr14	72155356	72155357
Bis_Hpa_EpSt_11_R_MS	CTTAAAAAAACCAAAACACAATACTAC	Reverse	chr14	96004087	96004088
Bis_Hpa_EpSt_12_R_MS	AATCTCCAACCTACCTCTCTTAATC	Reverse	chr16	51141516	51141517
Bis_Hpa_EpSt_13_R_MS	AAAAATCCCACATAAAACCAACTC	Reverse	chr16	73384361	73384362
Bis_Hpa_EpSt_15_R_MS	AAAAAATACTAATAAAAATTCCAAAAAC	Reverse	chr17	55149854	55149855
Bis_Hpa_EpSt_18_R_MS	CACTCAACTACACTAATTTTAACAATACT	Reverse	chr2	18428252	18428253
Bis_Hpa_EpSt_21_R_MS	AAAAAAACCAACCAACTTAAACATTT	Reverse	chr2	102460684	102460685
Bis_Hpa_EpSt_22_R_MS	CTCCACTCAATTAATAATATATACCTAAAC	Reverse	chr20	31352849	31352850
Bis_Hpa_EpSt_24_R_MS	TCATTACAAAAAAAATCAAACCTCC	Reverse	chr22	47122219	47122220
Bis_Hpa_EpSt_27_R_MS	TAAACATAAATACCTCATACCATCTATAAC	Reverse	chr3	84391103	84391104
Bis_Hpa_EpSt_30_R_MS	TACAACTCCACCCAAAAACTTATAC	Reverse	chr4	56522657	56522658
Bis_Hpa_EpSt_32_R_MS	AAAAATTCACATTTTATTTTATTTATC	Reverse	chr5	57753824	57753825
Bis_Hpa_EpSt_35_R_MS	CTTTCAAATACCAAAAAACCCATAT	Reverse	chr9	128317771	128317772
MassArray Primers
Primer name	Sequence	Direction	Target HpaII ID	Chr	Pos
BisMass_Hpa_EpSt_8_F_MS	aggaagagagTTAGAAATATTTTTTTAGTTTTTTTTGAGT	Forward	1553647	chr14	72155356
BisMass_Hpa_EpSt_18_F_MS	aggaagagagATTAGGTTTTTTTGTGGGATATGAG	Forward	210409	chr2	18428252
BisMass_Hpa_EpSt_32_F_MS	aggaagagagGTTTTAAAGTGGATGTGTGTGTATTT	Forward	621984	chr5	57753824
BisMass_Hpa_EpSt_8_R_MS	cagtaatacgactcactatagggagaaggctAAACCCTATCATTTATTTTCATAATTTATA	Reverse	1553647	chr14	72155356
BisMass_Hpa_EpSt_18_R_MS	cagtaatacgactcactatagggagaaggctCACTCAACTACACTAATTTTAACAATACT	Reverse	210409	chr2	18428252
BisMass_Hpa_EpSt_32_R_MS	cagtaatacgactcactatagggagaaggctCCATAATAAACATTTAATAAATATTTCTT	Reverse	621984	chr5	57753824
BisMass_Hpa_158168_F_MS	aggaagagagTGAGTTTTTTGAATTTGGATTATTG	Forward	158168	chr1	204167618
BisMass_Hpa_185834_F_MS	aggaagagagGAGAGTAAAGGGTTTATATTTTTTT	Forward	185834	chr1	237851401
BisMass_Hpa_1162806_F_MS	aggaagagagTAAAATTTAATTTAAGTAAAGGTTTTATT	Forward	1162806	chr10	25247509
BisMass_Hpa_1276787_F_MS	aggaagagagGGAATTGTTTTTAGGTTGGAGGTAT	Forward	1276787	chr11	30409848
BisMass_Hpa_1525417_F_MS	aggaagagagAGGGAGTAGAGTTTAAGTGTTTGTG	Forward	1525417	chr14	24027961
BisMass_Hpa_1758212_F_MS	aggaagagagGTTTTTTGGGATTTTTTGAAGATTT	Forward	1758212	chr16	88503199
BisMass_Hpa_2118524_F_MS	aggaagagagTTAAGTTTTTGGTGATTTGTTTATTG	Forward	2118524	chr21	40188373
BisMass_Hpa_158168_R_MS	cagtaatacgactcactatagggagaaggctACCCAATCTCCTTAAAATCTACATCT	Reverse	158168	chr1	204167618
BisMass_Hpa_185834_R_MS	cagtaatacgactcactatagggagaaggctCAAAAATAACTTTTCTAACACCACT	Reverse	185834	chr1	237851401
BisMass_Hpa_1162806_R_MS	cagtaatacgactcactatagggagaaggctACTCTAAAACTATCCAATTCCTATT	Reverse	1162806	chr10	25247509
BisMass_Hpa_1276787_R_MS	cagtaatacgactcactatagggagaaggctCAAATCAATCACTAATAACCCCCT	Reverse	1276787	chr11	30409848
BisMass_Hpa_1525417_R_MS	cagtaatacgactcactatagggagaaggctCCTTCTAAAAAATAACACCCCTAAC	Reverse	1525417	chr14	24027961
BisMass_Hpa_1758212_R_MS	cagtaatacgactcactatagggagaaggctTAAACCAACTTATACAAATCCAACTC	Reverse	1758212	chr16	88503199
BisMass_Hpa_2118524_R_MS	cagtaatacgactcactatagggagaaggctAAATCCAAATAATATATTAAATTCATTC	Reverse	2118524	chr21	40188373
BisMass_Hpa_478096_F_MS	aggaagagagTTTAGATTTTTGGGGAGAGGTTATT	Forward	478096	chr3	194916403
BisMass_Hpa_769600_F_MS	aggaagagagAAATTATGAAAATGTTTTTATATTAGAGT	Forward	769600	chr6	108502107
BisMass_Hpa_1314652_F_MS	aggaagagagTTTTGTTTGAAGGTGTTGAATTTTA	Forward	1314652	chr11	70534002
BisMass_Hpa_1739164_F_MS	aggaagagagTTTTTTTGAATAAATTTTATTAAATAATA	Forward	1739164	chr16	73649081
BisMass_Hpa_1831262_F_MS	aggaagagagTTTGTAGATTTGATGTTGGGGTT	Forward	1831262	chr17	48559813
BisMass_Hpa_2024572_F_MS	aggaagagagTTTAGAGGAATATAGAATAGGAGAGTGG	Forward	2024572	chr19	51230419
BisMass_Hpa_478096_R_MS	cagtaatacgactcactatagggagaaggctTCCTAACCAAACTCAAACTCACTAAA	Reverse	478096	chr3	194916403
BisMass_Hpa_769600_R_MS	cagtaatacgactcactatagggagaaggctAAAAAACAAAAATCTATATCTACTTACC	Reverse	769600	chr6	108502107
BisMass_Hpa_1314652_R_MS	cagtaatacgactcactatagggagaaggctTATTCTAAACCCAAATCCCCTACTT	Reverse	1314652	chr11	70534002
BisMass_Hpa_1739164_R_MS	cagtaatacgactcactatagggagaaggctCTAATCTACCCTCAACAATTATCTC	Reverse	1739164	chr16	73649081
BisMass_Hpa_1831262_R_MS	cagtaatacgactcactatagggagaaggctCAAAATCCTTCTCTTCAAAAAATCA	Reverse	1831262	chr17	48559813
BisMass_Hpa_2024572_R_MS	cagtaatacgactcactatagggagaaggctCCCAAATACTTTCCAAAATAAAAACT	Reverse	2024572	chr19	51230419
BisMass_Hpa_1775280_F_MS	aggaagagagAGAGAGGATGAAGGATTTAGAGATTATAT	Forward	1775280	chr17	4714199
BisMass_Hpa_771195_F_MS	aggaagagag AGGTTGGAAGTTGGATAGGTTTATT	Forward	771195	chr6	110736864
BisMass_Hpa_1775002_F_MS	aggaagagagAGTGATTTTTTTTGTGGTGTAAGAG	Forward	1775002	chr17	4621233
BisMass_Hpa_1979868_F_MS	aggaagagag AGGGGGTTTTTGTGTAGGTAGATAT	Forward	1979868	chr19	19652595
BisMass_Hpa_1255482_F_MS	aggaagagagGGGAGGATTAGTAGATAGAATAGTGGT	Forward	1255482	chr11	1422467
BisMass_Hpa_1775280_R_MS	cagtaatacgactcactatagggagaaggctCCCAAACAAAAACTTCCTACAACTA	Reverse	1775280	chr17	4714199
BisMass_Hpa_771195_R_MS	cagtaatacgactcactatagggagaaggctCTTAATTCAAAACATTCCCCCTAAT	Reverse	771195	chr6	110736864
BisMass_Hpa_1775002_R_MS	cagtaatacgactcactatagggagaaggctCTCCCCCAAAATCTAAACTACAC	Reverse	1775002	chr17	4621233
BisMass_Hpa_1979868_R_MS	cagtaatacgactcactatagggagaaggctATTTCCAATCTCCTCCTAACTTACC	Reverse	1979868	chr19	19652595
BisMass_Hpa_1255482_R_MS	cagtaatacgactcactatagggagaaggctTAACAAAAAATCCCAAAATACAAAC	Reverse	1255482	chr11	1422467
SALL3_2_BS_F_MS	aggaagagagGAGAGAAGTGGTTTTAAATTTAAAGAA	Forward	1923133	chr18	76320892
SALL3_5_BS_F_MS	aggaagagagTGGGGTATTTATTTGTGTGAATATT	Forward	1923399	chr18	76431823
SALL3_7_BS_F_MS	aggaagagagAGGGAGAGATAAGGGTTAGTTTTTAAA	Forward	1923508	chr18	76486336
SALL3_9_BS_F_MS	aggaagagagTTGTGTAATTGTTTTTAGTTTTTTATTGTA	Forward	1923825	chr18	76630492
SALL3_2_BS_R_MS	cagtaatacgactcactatagggagaaggctTCTAAAACCAAAAACTAAATACAACTTTAT	Reverse	1923133	chr18	76320892
SALL3_5_BS_R_MS	cagtaatacgactcactatagggagaaggctCTCTATCCATAATCCATAAAACCAC	Reverse	1923399	chr18	76431823
SALL3_7_BS_R_MS	cagtaatacgactcactatagggagaaggctCCCACTAATATAAATATCTCTACCAAACC	Reverse	1923508	chr18	76486336
SALL3_9_BS_R_MS	cagtaatacgactcactatagggagaaggctAATTCTTAACTTCTATTTCTCTCTCCC	Reverse	1923825	chr18	76630492
KCNMA1_1_BS_F_MS	aggaagagagTGGGAGGGTAGAGTTGAAATTAATAT	Forward	1197809	chr10	78649254
KCNMA1_4_BS_F_MS	aggaagagagTGGGGTAGAAGTTTGAGTAAATAGATT	Forward	1197920	chr10	78857757
KCNMA1_5_BS_F_MS	aggaagagagTGTTTTGGGTGGATATTGAGTTATTA	Forward	1197998	chr10	79030109
KCNMA1_6_BS_F_MS	aggaagagagTTTGGGAGTAATAGTTTGGATTATG	Forward	1198149	chr10	79248168
KCNMA1_1_BS_R_MS	cagtaatacgactcactatagggagaaggctCAACTTAAAAAACACCAAAACAAACT	Reverse	1197809	chr10	78649254
KCNMA1_4_BS_R_MS	cagtaatacgactcactatagggagaaggctATAAACACAAATCCCTCTAAAATAACTAAA	Reverse	1197920	chr10	78857757
KCNMA1_5_BS_R_MS	cagtaatacgactcactatagggagaaggctCCACACCATTTTTAAACAAAATAAAA	Reverse	1197998	chr10	79030109
KCNMA1_6_BS_R_MS	cagtaatacgactcactatagggagaaggctTAACTCAACTACTCCCTCACCTTAC	Reverse	1198149	chr10	79248168
Quantitative RT-PCR primers
Primer name	Sequence	Gene name	RefSeq ID	Description
SPP1_RT_F	GTTTCGCAGACCTGACATCC	SPP1	NM_001251830	Secreted phosphoprotein 1
SPP1_RT_R	CATTCAACTCCTCGCTTTCC
SOD2_RT_F	TCATAGCATTTTCTGGACAAACC	SOD2	NM_001024465	Superoxide dismutase 2
SOD2_RT_R	AACCAAAGTCACGTTTGATGG
FOS_RT_F	CACTCACCCGCAGACTCC	FOS	NM_005252	FBJ murine osteosarcoma viral oncogene homolog
FOS_RT_R	GAAGTTGGCACTGGAGAC
CD59_RT	CAATTGTTCATCTGATTTTGATGC	CD59	NM_000611	CD59 molecule, complement regulatory protein (CD59)
CD59_RT_R	AATTGCAATGCTCAAACTTCC
CTNNB1_RT_F	CCTGACAGATCCAAGTCAACG	CTNNB1	NM_001904	Catenin beta 1 (CTNNB1)
CTNNB1_RT_R	AGCTGAACAAGAGTCCCAAGG

## Sheet: SupportTable5
Supporting Table 5: Bisulphite MassArray results
	HpaII ID	478096						1314652					769600				158168			1739164						185834			126787												1831262		2024572	1775280			771195
	Assay ID	HpaII_96_CpG_1	HpaII_96_CpG_2	HpaII_96_CpG_3	HpaII_96_CpG_4	HpaII_96_CpG_5	HpaII_96_CpG_6	HpaII_52_CpG_2	HpaII_52_CpG_3	HpaII_52_CpG_4	HpaII_00_CpG_1	HpaII_00_CpG_2	HpaII_00_CpG_3	HpaII_00_CpG_4	HpaII_00_CpG_5	HpaII_1_CpG_1	HpaII_1_CpG_2	HpaII_1_CpG_3	HpaII_1_CpG_4	HpaII_64_CpG_1	HpaII_64_CpG_2	HpaII_2_CpG_1	HpaII_2_CpG_2	HpaII_2_CpG_3	HpaII_2_CpG_4	HpaII_2_CpG_5	HpaII_4_CpG_1	HpaII_4_CpG_2	HpaII_4_CpG_3	HpaII_4_CpG_4	HpaII_4_CpG_5	HpaII_62_CpG_1	HpaII_62_CpG_2	HpaII_62_CpG_3	HpaII_62_CpG_4	HpaII_62_CpG_5	HpaII_62_CpG_6	HpaII_62_CpG_7	HpaII_62_CpG_8	HpaII_62_CpG_9.10	HpaII_62_CpG_11	HpaII_62_CpG_12	HpaII_72_CpG_1	HpaII_280_CpG_1	HpaII_280_CpG_2.3	HpaII_280_CpG_4	HpaII_195_CpG_1	HpaII_195_CpG_2	HpaII_195_CpG_3
Group	SampleID
Cont	JG04	0.21	0.29	0.71	0.58	0.51	0.81	0.66	0.79	0.39	0.21	0.46	0.66	0.68	0.79	0.29	0.22	0.25	0.25	0.43	0.07	0.94	0.78	0.78	0.59	0.82	0.9	0.84	0.81	0.88	0.73	0.95	0.97	0.86	NA	0.85	0.76	0.86	0.46	0.95	0.61	0.25	0.79	0.65	0.89	0.54	0.84	0.75	1
	JG05	0.18	0.29	0.71	0.53	0.52	0.86	0.62	1	0.47	0.15	0.54	0.67	0.76	0.84	0.34	0.27	0.29	0.46	0.48	0.09	0.96	0.92	0.92	0.81	0.88	0.97	0.83	0.87	0.92	0.77	0.94	0.96	0.85	NA	0.84	0.82	0.96	0.44	0.94	0.65	0.27	0.9	0.8	0.96	0.71	0.9	0.82	1
	JG06	0.23	0.46	0.71	0.55	0.56	1	0.58	0.92	0.41	0.22	0.41	0.5	0.66	0.71	0.27	0.28	0.26	0.32	0.35	0.07	0.87	0.97	0.97	0.7	0.86	0.92	0.84	0.8	0.88	0.64	0.96	0.95	0.87	NA	0.84	0.77	0.69	0.42	0.93	0.51	0.15	0.79	0.57	0.86	0.47	0.78	0.75	1
	JG25	0.49	0.4	0.75	0.76	0.72	1	0.57	0.67	0.33	0.14	0.56	0.73	0.72	0.76	0.26	0.27	0.23	0.16	0.29	0.02	0.95	0.82	0.82	0.89	0.82	0.84	0.85	0.81	0.83	0.67	0.99	0.99	0.66	NA	0.76	0.66	1	0.39	1	0.58	0.21	0.87	0.65	0.89	0.72	0.96	0.92	1
	JG91	0.29	0.38	0.64	0.38	0.35	1	0.59	0.76	0.39	0.11	0.29	0.62	0.68	0.82	0.16	0.17	0.22	0.19	0.45	0.05	0.97	0.84	0.84	0.89	0.83	0.85	0.81	0.78	0.88	0.67	0.81	0.99	0.86	NA	0.84	0.84	0.97	0.4	0.92	0.56	0.26	0.91	0.69	0.9	0.63	0.88	0.79	0.98
PEex	JG01	0.37	0.55	NA	0.72	0.7	0.94	0.7	1	0.48	0.23	0.51	0.73	0.66	0.79	0.34	0.28	0.43	0.51	0.53	0.11	0.96	0.64	0.64	0.26	0.89	0.94	0.82	0.79	0.91	0.76	1	0.98	0.9	0.46	0.91	0.7	1	0.37	0.94	0.56	0.11	0.85	0.77	0.94	0.66	0.9	0.81	1
	JG03	0.19	0.28	0.74	0.57	0.5	0.92	0.5	0.35	0.32	0.12	0.38	0.64	0.71	0.79	0.4	0.28	0.36	0.38	0.4	0.08	0.94	0.82	0.82	0.77	0.87	0.9	0.82	0.78	0.88	0.71	0.93	0.94	0.81	NA	0.8	0.69	0.79	0.39	0.95	0.57	0.23	0.86	0.7	0.9	0.65	0.86	0.76	1
	JG20	0.27	0.36	0.81	0.67	0.57	1	0.53	0.52	0.36	0.2	0.4	0.62	0.69	0.78	0.21	0.2	0.17	0.19	0.42	0.07	0.91	NA	NA	0.7	0.79	0.9	0.82	0.8	0.89	0.69	0.94	0.94	0.84	0.59	0.78	0.65	0.77	0.44	0.95	0.61	0.21	0.79	0.64	0.9	0.53	0.76	0.72	1
	JG33	NA	NA	NA	NA	NA	NA	0.55	0.89	0.35	0.16	0.44	0.71	0.65	0.75	0.24	0.18	0.22	0.45	0.32	0.05	0.95	0.82	0.82	0.8	0.86	0.99	0.83	0.81	0.9	0.7	0.96	0.99	0.89	1	0.76	0.72	0.92	0.47	0.95	0.49	0.19	0.77	0.72	0.92	0.67	0.84	0.77	1
	JG55	0.2	0.34	0.69	0.47	0.57	0.82	0.7	0.79	0.42	0.2	0.63	0.8	0.68	0.83	0.39	0.33	0.39	0.53	0.41	0.07	0.93	0.78	0.78	0.7	0.83	0.93	0.85	0.8	0.87	0.72	0.99	0.96	0.76	NA	0.78	0.79	0.72	0.36	0.96	0.48	0.17	0.83	0.78	0.97	0.61	0.87	0.76	1
HTNex	JG26	0.38	0.42	0.92	0.86	0.6	1	0.78	0.72	0.41	0.2	0.44	0.65	0.66	0.84	0.46	0.42	0.48	0.41	0.41	0.1	1	0.71	0.71	0.82	0.82	0.93	0.76	0.89	0.87	0.82	0.96	1	0.58	NA	0.58	0.6	0.55	0.44	NA	0.23	0.13	0.81	0.64	0.87	0.5	0.9	0.62	0.81
	JG41	0.27	0.23	0.68	0.55	0.56	0.87	0.62	0.71	0.41	0.18	0.49	0.76	0.62	0.77	0.23	0.2	0.19	0.18	0.47	0.06	0.94	0.78	0.78	0.77	0.86	0.79	0.86	0.81	0.86	0.7	0.93	0.98	0.82	NA	0.81	0.8	0.79	0.45	0.95	0.56	0.19	0.98	0.64	0.9	0.59	0.82	0.69	1
	JG44	NA	0.39	0.79	0.71	0.66	0.74	0.62	0.77	0.4	0.17	0.48	0.68	0.64	0.75	0.26	0.25	0.29	0.27	0.37	0.06	0.95	0.78	0.78	0.76	0.87	0.8	0.85	0.81	0.9	0.7	0.96	0.96	0.77	NA	0.83	0.77	0.77	0.39	0.93	0.62	0.19	0.68	0.59	0.87	0.62	0.84	0.76	1
	JG53	0.24	0.49	0.83	0.87	0.66	0.86	0.64	0.73	0.26	0.23	0.5	0.57	0.79	0.87	0.27	0.25	0.15	0.21	0.54	0.01	0.96	0.86	0.86	0.69	0.69	0.95	0.85	0.83	0.88	0.6	0.93	0.89	0.89	0.59	0.85	0.78	0.94	0.39	0.97	0.56	0.56	0.84	0.69	0.95	0.63	0.74	0.74	1
	JG64	0.34	0.42	0.72	0.55	0.53	0.85	0.75	0.93	0.4	0.24	0.49	0.61	0.51	0.68	0.31	0.29	0.28	0.36	0.43	0.09	1	0.83	0.83	0.76	0.82	0.93	0.8	0.75	0.88	0.67	0.92	0.96	0.73	NA	0.76	0.78	0.69	0.37	0.92	0.65	0.24	0.82	0.56	0.83	0.47	0.75	0.72	1
[truncated: 30 more columns]

## Sheet: SupportTable6
Supporting Table 6: Correlation between epithelial cell amount and methylation
HpaII ID	spearman_r
20	0.120104
21	0.0902251
22	0.129116
23	0.119701
24	0.185218
25	0.0266428
26	0.5609
28	0.0577475
29	0.0501608
30	-0.028434
34	0.118427
35	0.181174
40	0.00793168
41	0.137659
42	0.0571834
43	0.178363
44	-0.0894404
46	0.0676534
47	0.0528915
48	0.096225
49	0.145359
51	0.1981
52	-0.145216
53	0.345474
54	0.526364
56	0.182979
57	-0.482701
58	-0.454086
59	-0.195313
60	-0.0437249
61	-0.488005
62	-0.430774
63	-0.546963
64	-0.040518
65	-0.367129
66	-0.107986
67	-0.0871415
68	-0.271909
69	-0.388097
70	-0.322233
71	-0.387234
72	-0.157693
73	-0.00339192
74	-0.355782
75	-0.268455
80	0.482578
84	0.0737611
89	0.374973
93	0.1742
99	0.144496
101	0.0526056
115	-0.122779
116	0.0924894
119	0.0924894
120	0.0021155
124	0.0161828
126	0.0924894
127	0.0924894
128	0.0527799
129	0.265315
132	0.151072
133	-0.0127616
139	0.0924894
151	0.137168
155	0.0324937
156	-0.00849176
158	0.114245
160	-0.0248916
163	-0.0557364
168	0.218396
179	-0.00881817
183	-0.072215
190	0.320999
192	0.187487
208	-0.0558734
214	0.113047
216	-0.00849176
217	0.0324937
221	0.137168
224	0.201902
225	0.151072
228	0.265315
229	0.0527799
230	0.0924894
231	0.0924894
243	0.0924894
244	-0.122779
256	-0.150003
257	0.522418
258	0.235251
262	0.297934
271	-0.0448379
272	-0.0137297
275	0.445082
283	-0.230418
284	0.0754058
285	0.0163434
286	0.258498
287	0.272525
296	0.390832
297	0.357643
298	0.105643
299	0.0876993
300	0.344928
301	0.130928
303	-0.0643232
306	0.172616
309	0.303731
315	0.462966
316	0.237249
318	0.0234175
319	0.0889629
324	-0.110577
325	0.0380512
326	0.446685
328	0.0522356
333	0.418563
334	0.0381745
335	-0.110577
336	0.0528523
343	0.0889629
344	0.262921
346	-0.139215
347	-0.0876743
348	0.15844
353	0.284983
356	0.172616
359	0.0306506
362	0.344928
363	0.0876993
365	0.166821
366	0.302137
367	0.390832
386	0.00418219
387	0.272525
388	0.258498
389	0.0163434
390	0.0754058
391	-0.230418
402	0.278816
403	0.336787
407	-0.0649399
410	0.288024
412	0.46309
413	-0.0137297
414	-0.0448379
422	0.268702
426	0.222668
427	0.448241
428	-0.150003
440	-0.122779
441	0.0924894
453	0.0924894
454	0.0924894
455	0.0527799
456	0.265315
459	0.151072
465	0.105145
466	-0.00849176
468	0.114245
474	-0.0558734
499	-0.00881817
503	-0.072215
505	-0.158333
510	0.379093
511	-0.0431726
512	-0.040148
513	-0.379587
514	-0.128215
515	-0.590996
516	-0.120937
517	-0.290903
519	-0.443355
521	-0.525254
522	-0.256368
535	0.211718
536	0.198797
540	0.321731
541	0.182616
544	0.197581
547	-0.33654
548	-0.308048
549	-0.357015
551	-0.501943
555	-0.163861
556	-0.161024
559	-0.209374
560	0.271662
565	0.0339027
570	-0.0610009
577	-0.149741
578	-0.0633214
581	-0.265486
585	0.0781375
588	0.107033
591	0.388306
593	-0.0593846
594	0.272391
595	-0.0368178
596	-0.193458
597	-0.269306
600	0.355658
604	-0.186741
605	0.129448
611	0.0292939
612	-0.453962
613	-0.389824
614	-0.374406
619	0.14746
620	-0.0172038
621	0.211595
624	-0.0417039
625	0.196408
626	-0.148196
627	0.141698
628	0.350478
646	0.035028
651	0.276883
654	-0.152882
656	-0.0967978
659	-0.442804
660	-0.2502
663	-0.202344
665	-0.0970089
666	-0.040148
667	-0.563861
671	-0.473574
672	0.118841
676	0.0988591
680	-0.318409
681	-0.0597595
682	-0.048412
684	0.24872
685	0.147615
686	0.0330094
694	-0.0582973
696	-0.101079
708	-0.101079
714	-0.212458
715	-0.354918
716	-0.325563
721	-0.0646932
722	-0.250694
725	0.236386
726	0.126735
728	0.365279
731	0.031144
732	-0.0575393
735	-0.485607
736	0.0773975
738	0.134005
742	0.140067
743	0.132162
744	-0.29152
749	-0.0468085
752	0.236263
753	0.17398
758	-0.0261494
760	0.191495
761	0.00426058
762	-0.212188
765	0.0613629
768	-0.166081
769	-0.19704
770	0.0640045
771	0.310762
772	-0.304224
773	-0.356522
774	-0.0897317
775	-0.0337342
776	-0.42029
781	-0.524268
786	-0.37601
795	0.0267037
796	-0.120814
798	-0.0650632
801	-0.151526
802	-0.0893617
811	-0.0252236
812	-0.347888
813	0.160777
814	-0.0658033
815	0.0234968
817	0.0408881
818	0.125505
819	-0.224545
820	0.239252
821	0.0703074
826	-0.119031
827	-0.0478041
828	0.183225
829	0.189146
830	0.0487985
831	0.081736
832	-0.0482931
833	-0.0382633
834	0.0930132
839	0.0537489
840	0.0406385
841	-0.169887
842	0.0947295
843	0.100979
844	0.411656
845	-0.0532289
846	0.134719
847	-0.0232501
849	0.213971
851	-0.156337
852	0.11107
854	-0.119581
855	-0.188406
860	-0.15609
861	-0.184212
863	-0.0545791
866	-0.0545791
871	0.214074
872	0.0919519
873	-0.132408
876	0.0909288
877	0.316254
878	0.2428
880	-0.118224
881	0.295097
882	0.00955905
883	0.106506
884	0.212704
885	0.384891
892	-0.132285
893	-0.122911
894	-0.178292
895	-0.198397
896	-0.0665433
898	-0.266482
899	0.135492
900	-0.247117
902	0.165711
906	-0.523528
909	-0.279926
911	-0.100586
913	-0.428924
914	-0.204934
915	-0.202714
928	-0.0529773
929	0.124638
930	-0.0514418
931	0.0814904
933	0.141821
934	0.356768
935	-0.0983483
936	-0.0661362
937	-0.0342473
938	-0.0947612
940	0.235991
942	0.0095976
943	0.255859
944	0.105026
945	0.160625
946	0.24427
947	-0.0381404
948	0.0881043
949	0.23417
950	-0.108003
953	-0.0121126
954	-0.181639
955	0.35018
956	0.205605
957	0.251922
958	0.155718
959	0.0569931
960	0.0966489
961	0.069232
962	0.200043
964	-0.0394545
965	-0.0814221
966	0.215788
969	0.0300339
970	-0.19519
972	-0.0749352
974	-0.389331
975	-0.463213
976	-0.123404
977	-0.262535
981	0.0616096
982	-0.261671
983	-0.370459
984	-0.175085
987	0.116867
988	-0.19926
989	-0.122171
990	0.0433549
994	-0.28486
995	-0.207031
997	-0.434104
1005	0.140302
1006	-0.440765
1007	-0.563367
1010	-0.360469
1011	0.0879548
1012	-0.196307
1015	-0.0317854
1016	-0.335794
1017	0.0170935
1018	0.215344
1019	0.0931853
1020	0.275116
1022	0.193361
1023	-0.0364998
1024	-0.23521
1025	-0.0451199
1027	0.1149
1028	0.1149
1040	-0.0698736
1044	-0.536109
1047	-0.198767
1049	-0.192599
1050	-0.420907
1051	-0.166204
1052	-0.310268
1053	0.261918
1055	-0.122418
1056	0.0719704
1058	0.0079556
1059	0.268332
1061	0.0949121
1062	-0.42362
1063	-0.296947
1064	0.000555042
1065	0.153377
1067	0.204194
1069	-0.190156
1070	-0.0258914
1074	0.0945159
1076	-0.13481
1077	0.390071
1080	-0.028746
1082	-0.170157
1083	0.0885003
1084	0.121912
1087	0.0210357
1088	0.212039
1090	-0.209867
1091	-0.50811
1093	0.286957
1094	0.182979
1102	-0.0789441
1103	-0.0863451
1104	0.0638298
1105	0.0608696
1113	-0.0344232
1126	0.0749322
1127	-0.162257
1128	-0.0839458
1129	0.0529051
1138	0.218451
1139	0.153889
1141	0.0728035
1142	0.0858361
1143	-0.346003
1147	0.388664
1148	0.209998
1149	-0.0434487
1150	-0.308535
1153	-0.035077
1154	0.0636047
1155	-0.129157
1159	0.0937134
1160	-0.210487
1161	-0.119421
1162	-0.340611
1164	-0.0304039
1165	-0.0165268
1166	-0.0711709
1167	-0.0796836
1168	0.0596629
1169	0.127341
1170	0.108972
1171	0.0715453
1174	0.119827
1175	0.237935
1176	0.253407
1177	-0.09223
1178	-0.0575185
1181	0.028673
1185	-0.350848
1207	-0.09221
1211	0.40559
1218	-0.0374345
1220	-0.0222633
1221	0.0156028
1223	-0.167068
1224	-0.131422
1225	-0.413999
1226	-0.409312
1228	-0.206414
1229	-0.384397
1230	-0.473574
1231	-0.28597
1233	-0.0205365
1237	-0.0787542
1239	-0.227135
1240	-0.205304
1241	-0.216405
1242	0.0820845
1243	-0.126118
1245	-0.127968
1246	-0.079741
1250	-0.512673
1252	-0.429911
1253	-0.360099
1256	0.156953
1257	-0.326673
1260	-0.434474
1262	-0.386864
1266	-0.0786309
1267	-0.120814
1268	0.0965156
1269	-0.19852
1275	-0.0320074
1276	-0.364909
1277	-0.477891
1279	-0.364046
1281	0.137712
1282	-0.464076
1283	-0.311378
1284	-0.215541
1286	-0.33506
1287	0.00104841
1288	0.0489053
1290	-0.276719
1293	0.0966419
1294	0.123474
1295	0.193701
1296	0.239319
1301	-0.130311
1302	0.264047
1306	-0.218831
1307	-0.022714
1308	-0.112785
1309	-0.00803662
1332	0.0787542
1334	0.377613
1336	-0.200266
1337	0.299392
1338	-0.0558759
1385	-0.516127
1387	-0.367006
1388	-0.215911
1390	-0.385877
1391	-0.433364
1396	0.0114092
1399	-0.057416
1400	-0.378107
1401	-0.308541
1405	-0.28708
1406	0.00178847
1407	0.0812211
1408	-0.0153562
1410	0.219735
1413	0.0506319
1415	0.0538407
1416	-0.0179463
1418	0.189281
1420	-0.249584
1421	0.0877582
1422	-0.0612396
1423	-0.0910885
1424	-0.351095
1425	-0.0450817
1430	0.248597
1431	0.131175
1432	0.288807
1433	-0.10552
1436	0.0178193
1441	0.0625617
1443	0.475547
1445	0.15646
1447	0.0355843
1452	-0.388591
1453	-0.0469319
1455	-0.176195
1456	0.0296639
1468	-0.250077
1469	0.0920285
1470	-0.321122
1471	-0.0942954
1472	0.0130126
1473	-0.211718
1475	-0.0268278
1477	0.178292
1478	-0.2037
1479	0.124268
1480	-0.158064
1481	0.549923
1484	0.277089
1485	0.085352
1486	0.0443292
1487	0.144427
1488	0.165875
1490	-0.10684
1492	-0.0356051
1493	0.0355207
1495	0.136179
1496	0.172615
1497	0.0786007
1498	0.177922
1499	-0.205427
1500	-0.289423
1501	-0.0713537
1502	-0.0429849
1503	-0.525994
1504	0.19519
1505	-0.165834
1506	-0.148443
1507	-0.208264
1512	0.219735
1514	0.0432863
1515	0.0924894
1516	-0.141917
1517	-0.288186
1518	0.103101
1519	-0.288186
1523	-0.0178126
1525	0.277478
1526	0.106313
1528	-0.0325507
1529	0.165155
1530	0.318996
1531	-0.122546
1534	-0.159006
1535	0.00959039
1537	0.145581
1540	-0.0299403
1541	0.0424535
1542	0.169851
1544	-0.203848
1545	0.276284
1546	0.105689
1548	0.10425
1552	-0.0319309
1555	-0.0352539
1557	0.105145
1558	0.128803
1559	-0.0565956
1560	0.0841285
1561	0.122747
1566	0.0349196
1567	0.0213534
1568	-0.273372
1569	0.0449653
1573	0.0239511
1575	-0.140755
1576	0.0247774
1577	0.0924894
1580	0.114713
1581	-0.0195749
1582	-0.199341
1587	0.298573
1593	-0.283583
1595	0.278701
1596	0.135196
1597	-0.0850736
1598	0.18671
1599	0.151759
1600	0.0504076
1601	0.0340281
1602	-0.020097
1603	-0.0566867
1604	0.0924894
1605	0.178108
1606	-0.0106181
1607	-0.121062
1608	-0.0425414
1610	0.0265828
1611	0.308418
1612	0.0945063
1613	0.102152
1614	0.0756744
1615	0.422803
1616	-0.203345
1618	-0.0671336
1619	-0.0494392
1620	-0.0240256
1621	0.128601
1622	0.115607
1631	0.466913
1632	0.125624
1633	-0.271909
1634	-0.0648165
1639	-0.137589
1640	-0.383164
1642	-0.117607
1643	-0.541412
1646	-0.23836
1647	-0.205057
1648	-0.28819
1649	-0.260191
1656	-0.143879
1662	-0.0637779
1663	-0.0320756
1664	-0.0916374
1665	0.192729
1666	0.0579093
1667	-0.449399
1668	-0.263521
1669	-0.165217
1670	-0.0128893
1673	0.480851
1675	0.102436
1677	-0.168301
1678	-0.11477
1686	-0.498828
1687	0.172001
1688	0.10959
1689	-0.0604264
1690	-0.0357077
1697	0.181392
1698	-0.145853
1699	-0.0469319
1701	-0.107986
1702	-0.0402714
1710	-0.425964
1711	-0.140672
1712	-0.472587
1713	-0.213691
1714	-0.276472
1720	-0.075424
1722	-0.0407647
1723	-0.117607
1724	0.368239
1725	-0.215911
1726	-0.0543324
1727	-0.0555658
1728	0.00462535
1729	0.279926
1730	0.0194265
1735	0.136299
1737	0.00550197
1738	-0.0175853
1739	-0.06185
1742	-0.175954
1743	0.207724
1744	0.0245915
1745	0.0326463
1746	0.0116584
1747	-0.0070922
1748	-0.0305984
1749	0.166965
1750	0.157817
1751	0.0815911
1752	-0.138699
1754	0.138082
1757	-0.261425
1759	0.0785076
1760	-0.406969
1764	-0.135739
1765	-0.26029
1767	-0.0957755
1770	0.0259636
1771	-0.166204
1772	0.119211
1773	0.197163
1793	0.141376
1794	-0.295097
1798	-0.0441921
1802	0.0924894
1803	-0.196742
1804	0.0161648
1805	-0.0950156
1808	0.134191
1809	-0.0582551
1810	0.276481
1811	-0.0195718
1812	0.105968
1813	0.0483073
1814	-0.0118194
1815	-0.228623
1816	0.390487
1820	-0.109641
1821	0.117925
1822	0.0408468
1824	-0.0895876
1825	-0.0661987
1826	0.125888
1827	-0.0786309
1828	0.10848
1829	0.285846
1830	-0.100882
1831	-0.308649
1833	0.0740055
1834	-0.0366198
1835	-0.236831
1836	0.0858313
1838	-0.255759
1840	-0.156403
1841	-0.0250393
1842	-0.0210651
1843	-0.076164
1844	0.00740124
1846	0.246072
1847	0.1036
1848	-0.0449406
1850	0.14328
1851	0.193782
1852	-0.160248
1853	-0.181798
1854	0.126291
1855	0.207608
1856	0.111125
1857	0.12389
1859	-0.0392378
1860	-0.00673039
1861	0.133959
1862	0.20141
1863	-0.0870704
1864	0.159864
1865	0.20931
1866	0.153428
1868	0.000310742
1870	0.1769
1871	0.0720933
1873	0.0118659
1874	0.0281759
1876	0.0924894
1878	-0.215106
1879	0.0709405
1882	0.0808121
1883	-0.135158
1908	0.144746
1920	0.31639
1924	-0.118964
1934	-0.152266
1935	-0.363922
1936	-0.312982
1937	0.0518656
1942	-0.328893
1944	-0.518717
1945	-0.206167
1946	-0.408819
1948	-0.28597
1949	-0.389701
1951	-0.089485
1952	-0.0479186
1953	-0.125378
1955	-0.145976
1956	0.464693
1974	-0.370336
1975	-0.343941
1976	-0.104656
1977	-0.274992
1978	-0.209497
1979	0.242553
1981	-0.141659
1982	0.350586
1984	-0.143477
1988	-0.0901018
1992	0.094874
1994	0.107591
1996	0.155878
2001	0.120074
2002	0.29745
2004	0.184698
2005	-0.22338
2006	-0.0413827
2007	-0.0516981
2009	-0.293532
2010	0.0574945
2021	0.140684
2023	0.327536
2024	-0.175455
2029	0.026457
2030	0.0614863
2031	-0.0215233
2032	-0.108261
2033	0.00833755
2034	-0.250531
2038	-0.0128966
2046	0.0910296
2047	0.159919
2048	0.154676
2049	-0.144249
2050	0.167438
2051	0.144002
2052	0.463213
2059	0.0936787
2060	0.216528
2061	-0.167808
2062	-0.409436
2064	0.297687
2065	0.0490287
2070	-0.151291
2071	0.0585299
2072	-0.0641073
2080	-0.151291
2081	0.10716
2088	-0.151291
2089	0.10716
2090	-0.0641073
2091	-0.0641073
2094	-0.0641073
2096	0.237496
2097	-0.10515
2098	-0.0532223
2099	0.0364477
2100	-0.219118
2102	0.0759174
2103	-0.106136
2104	0.0476881
2107	0.0831714
2109	0.342605
2110	0.155702
2111	0.00154412
2112	-0.160099
2113	-0.131112
2114	-0.206831
2115	0.0204132
2116	-0.133642
2117	-0.222325
2118	-0.194573
2119	-0.062103
2120	-0.227629
2121	-0.0247302
2122	0.231699
2124	0.216035
2126	-0.110207
2127	-0.264385
2131	0.154183
2132	-0.0859134
2133	0.234783
2134	-0.0359544
2135	-0.10589
2138	-0.00228191
2142	-0.0299705
2143	-0.18756
2144	0.330496
2149	-0.189973
2150	-0.0848213
2151	-0.135671
2152	-0.047878
2158	-0.146032
2160	-0.133642
2161	-0.00889742
2164	0.00386335
2166	-0.0633364
2170	0.0632131
2171	0.0535702
2172	0.08932
2173	-0.0233351
2174	-0.257893
2175	0.18989
2176	-0.00902396
2178	0.21177
2184	0.197705
2191	-0.0522453
2193	0.0873319
2199	0.012766
2203	-0.0588961
2204	-0.37638
2205	-0.0851681
2208	-0.138452
2213	-0.392784
2218	0.368931
2220	0.15455
2222	0.388354
2223	-0.0491252
2224	0.125796
2225	-0.163142
2226	0.00166873
2227	-0.0189959
2230	0.115405
2231	0.144989
2234	0.229925
2235	-0.02251
2236	-0.193093
2239	-0.15905
2240	-0.0790009
2241	0.116004
2242	-0.132162
2243	-0.0424325
2244	0.0338617
2245	-0.0923248
2248	0.0345647
2250	0.160811
2251	0.00808268
2253	-0.061733
2254	-0.346038
2255	0.0238668
2256	-0.538822
2259	-0.204687
2260	0.0326241
2261	-0.0945421
2262	0.0877582
2264	-0.242714
2267	0.175948
2268	-0.210854
2270	-0.168019
2272	0.114589
2273	-0.00222023
2274	0.24707
2275	0.0306534
2276	0.0508729
2277	-0.121475
2278	-0.100572
2279	0.239916
2280	0.132788
2283	-0.214284
2284	-0.124761
2285	0.00141844
2286	0.00770939
2291	-0.0865248
2292	0.0410241
2293	-0.0311699
2294	-0.211675
2298	-0.0333972
2299	-0.115082
2300	0.00407231
2301	0.0705099
2302	0.0571746
2303	-0.0483438
2304	-0.0481831
2305	0.0203547
2306	-0.110834
2309	0.131842
2310	0.161446
2312	-0.0569226
2313	0.146844
2314	0.0777699
2315	0.3823
2316	-0.25057
2317	0.0605649
2321	0.148447
2322	0.0795994
2323	0.175948
2329	0.116867
2331	-0.377933
2333	-0.171631
2339	-0.0724638
2343	-0.121928
2344	-0.0393681
2351	-0.0755255
2352	0.0430796
2353	0.0100172
2355	0.503916
2361	0.324823
2367	0.196046
2368	0.213321
2369	0.0878178
2370	-0.184849
2371	0.174162
2376	0.283052
2377	0.278569
2378	0.00832639
2379	0.0933259
2386	0.0928525
2389	-0.201309
2391	-0.187049
2392	-0.0918075
2393	0.0683935
2396	0.0777699
2400	0.189827
2404	-0.347888
2405	-0.207031
2406	-0.328153
2407	-0.34537
2410	0.0755473
2413	-0.0997225
2415	0.352865
2416	-0.124637
2417	0.215128
2418	0.215128
2421	-0.0511957
2422	0.081208
2423	-0.16953
2424	-0.169473
2425	-0.324108
2444	0.166296
2445	0.0351594
2446	0.0472699
2449	-0.0097861
2450	-0.112894
2452	-0.0436473
2457	0.101169
2458	0.0900432
2460	0.162134
2461	0.0561825
2462	-0.195806
2463	0.0701203
2464	0.318779
2466	0.225779
2469	-0.0820845
2471	0.0815911
2472	-0.175331
2473	0.0698736
2477	-0.138575
2478	-0.489855
2480	0.139685
2481	-0.270922
2485	-0.0189337
2491	0.330312
2492	0.0129927
2493	0.0619294
2494	-0.00807894
2495	0.186319
2499	0.184835
2502	-0.0333642
2503	-0.172741
2508	0.0241135
2509	-0.347888
2510	-0.348011
2513	-0.216775
2514	-0.177058
2515	-0.114894
2517	0.244255
2519	-0.238606
2520	-0.264508
2521	-0.0734505
2522	-0.263114
2523	0.186802
2524	-0.00684551
2536	-0.0986124
2538	-0.0486706
2539	-0.354234
2543	0.0656603
2545	-0.168954
2546	0.0461737
2547	0.0278165
2550	0.156043
2552	-0.104903
2555	0.131422
2556	0.117705
2557	0.0200624
2558	0.083822
2559	-0.10979
2560	0.0569226
2561	0.256738
2564	0.233099
2566	-0.0192137
2567	0.22747
2568	0.0903847
2569	0.0594027
2570	0.0924894
2575	-0.311374
2579	0.0924894
2581	-0.00307478
2582	0.375879
2583	0.342235
2585	-0.0095733
2586	-0.0544692
2588	0.0924894
2589	0.193702
2590	0.211557
2596	0.264776
2597	0.118508
2600	0.060147
2601	-0.000619547
2608	-0.132162
2610	0.195456
2611	0.118927
2613	-0.13893
2614	0.261975
2617	0.114713
2618	-0.00792354
2621	-0.103189
2626	0.0166103
2627	-0.0358668
2630	-0.105362
2632	0.01907
2637	-0.0938769
2639	-0.29967
2640	0.0816014
2641	-0.198583
2644	0.0704218
2654	0.355042
2655	0.0371901
2656	0.0302806
2657	0.175825
2658	-0.520814
2663	-0.343077
2664	-0.484305
2665	-0.0979957
2666	-0.119457
2667	-0.221338
2668	-0.0202899
2669	0.0759174
2670	-0.305458
2672	-0.229849
2673	0.126488
2679	-0.225779
2680	-0.24805
2681	-0.199753
2682	0.162381
2685	0.12966
2686	-0.37315
2687	-0.251896
2688	-0.087438
2689	-0.158503
2691	-0.241007
2692	0.0406187
2694	-0.186988
2698	0.102395
2700	0.103175
2707	0.305095
2708	-0.124391
2709	-0.234166
2710	0.0818378
2711	-0.20148
2712	-0.10959
2714	-0.140672
2715	-0.0586494
2717	-0.0548258
2718	0.26135
2719	-0.262323
2721	-0.180796
2722	0.24983
2723	-0.184952
2724	-0.16053
2725	-0.180389
2726	-0.344187
2728	0.070737
2729	-0.104409
2730	-0.372063
2731	-0.0215233
2732	0.134949
2737	0.0289238
2738	-0.10626
2739	-0.19204
2740	-0.00450938
2741	-0.294654
2742	-0.168037
2743	-0.00495591
2744	0.0700499
2747	-0.151035
2748	0.0216014
2749	-0.0286931
2750	0.069104
2751	0.216342
2752	-0.0262208
2755	-0.0677757
2757	-0.0975968
2758	0.152868
2761	-0.0957926
2762	0.113353
2766	-0.00659883
2767	-0.435831
2768	0.135817
2770	-0.151358
2772	-0.119022
2774	0.0416281
2775	-0.0104224
2776	-0.307308
2777	-0.485538
2778	0.11255
2779	0.0977611
2781	0.256646
2785	-0.247487
2786	-0.0276904
2790	-0.0257169
2792	-0.24465
2793	-0.128708
2794	-0.440518
2795	-0.323466
2796	-0.0677767
2798	-0.231491
2799	-0.141802
2800	0.332562
2821	-0.114118
2822	0.218429
2834	0.212165
2835	-0.136656
2836	-0.0880695
2837	0.248593
2838	0.130373
2843	0.30379
2844	0.0179512
2845	-0.0291291
2846	-0.0988471
2849	-0.161109
2850	0.0797323
2851	0.0540822
2852	-0.113928
2853	-0.30576
2857	0.105145
2858	0.0324937
2859	-0.0535122
2861	-0.0560594
2865	0.23261
2866	0.0704134
2867	-0.24876
2870	-0.0538262
2871	-0.0071554
2872	-0.0907456
2881	-0.00525455
2882	-0.332278
2883	-0.117009
2884	-0.0537985
2886	0.105658
2888	0.134198
2889	0.283248
2893	0.184667
2894	0.220086
2898	0.166512
2900	-0.189516
2901	-0.0352143
2905	-0.127602
2906	-0.0909652
2907	-0.217638
2908	-0.340734
2909	-0.362442
2910	-0.159297
2912	0.217583
2914	-0.0476719
2915	-0.130681
2916	-0.472834
2918	-0.100586
2925	-0.225779
2926	-0.397101
2928	-0.06716
2929	-0.0772223
2930	-0.153765
2931	0.0274437
2942	0.063929
2944	0.133681
2945	0.144932
2950	0.0743139
2951	-0.356398
2952	-0.338884
2953	-0.0951588
2955	-0.0160962
2956	-0.0910047
2959	-0.152426
2960	0.217569
2962	0.501326
2963	0.0759373
2970	-0.234658
2971	-0.083737
2972	0.134398
2973	0.246007
2974	0.0683423
2976	0.0521122
2978	0.00943571
2979	-0.0386679
2981	-0.00487685
2982	0.0707692
2984	-0.110589
2985	0.109503
2986	0.172556
2987	-0.205381
2988	-0.146498
2990	-0.0693802
2991	-0.249214
2993	-0.161887
2994	-0.0431082
2995	-0.0216317
3001	0.134752
3002	0.143386
3004	0.0021585
3005	0.306568
3006	0.157328
3009	0.0527156
3012	0.0331904
3013	0.0802368
3014	0.0544558
3019	0.0739439
3020	0.0697208
3021	-0.232809
3022	0.0637064
3023	0.210854
3025	0.0158529
3027	0.17916
3029	0.0756847
3030	-0.0562589
3033	-0.0236336
3034	0.123334
3035	0.383681
3036	0.0357132
3038	0.0815821
3039	-0.116163
3040	0.060718
3043	-0.106978
3044	0.21536
3054	0.0623361
3056	-0.148653
3060	0.188888
3061	0.182946
3064	0.249607
3065	-0.0557364
3066	0.300756
3067	-0.197012
3068	-0.224635
3069	-0.0508788
3070	0.147157
3071	0.486925
3072	0.0382856
3074	0.263275
3076	0.139565
3078	0.179155
3079	0.170521
3080	-0.0669134
3081	0.137712
3082	0.00968239
3084	0.103793
3087	-0.250817
3088	-0.357138
3089	-0.233426
3091	0.468147
3092	0.259081
3094	-0.0417515
3096	0.0630897
3097	-0.0288005
3098	-0.0917052
3114	-0.251164
3115	-0.156707
3118	-0.0794943
3119	-0.315202
3120	-0.308788
3123	-0.166204
3124	-0.374776
3125	0.0341042
3126	-0.303608
3127	-0.0872649
3128	-0.184089
3129	0.00265187
3131	-0.0132593
3132	-0.446192
3133	-0.464817
3135	-0.15535
3136	-0.192969
3137	-0.181499
3138	-0.150786
3139	-0.194203
3140	0.246994
3143	0.307431
3145	0.138231
3146	0.126203
3149	-0.156141
3150	0.0988975
3151	0.0844353
3152	0.249213
3153	-0.266429
3154	0.211602
3156	-0.0591135
3158	-0.107879
3159	0.19329
3160	0.312323
3161	0.229853
3162	0.0924894
3163	0.0986515
3171	-0.119206
3172	0.380655
3175	0.166296
3176	0.258904
3177	0.124615
3178	0.137687
3179	0.065701
3180	-0.0315063
3181	0.292516
3182	0.111073
3183	-0.127797
3188	-0.078074
3190	-0.142522
3191	-0.20185
3192	-0.104286
3194	-0.0532223
3195	-0.0480419
3197	0.145606
3198	-0.502929
3199	-0.187296
3200	-0.0639531
3201	-0.321369
3202	-0.211101
3205	-0.19408
3206	-0.0474252
3207	0.129818
3209	0.126623
3210	0.267777
3211	0.112987
3212	-0.131231
3213	-0.00724017
3214	-0.0859418
3218	-0.273663
3219	0.429388
3220	-0.236016
3221	0.0413814
3222	-0.0358938
3223	0.458033
3224	0.20148
3225	-0.151175
3227	-0.316312
3229	0.0396546
3230	0.187789
3231	0.0157267
3232	0.176786
3233	-0.171083
3234	0.0713537
3235	-0.0244843
3236	-0.224393
3238	-0.412646
3239	0.262435
3240	-0.064337
3241	-0.0276904
3242	0.157188
3244	0.0410114
3245	0.11551
3249	0.0276894
3251	-0.0623497
3252	-0.178045
3253	-0.0421921
3254	-0.041065
3255	0.28262
3259	-0.329312
3261	0.15409
3262	-0.259883
3264	-0.1572
3266	-0.231699
3269	-0.0820845
3270	-0.0162719
3271	0.145549
3273	0.145126
3274	0.0542091
3277	-0.0841813
3278	-0.0571693
3279	0.260808
3280	0.310762
3281	0.245366
3282	0.0895591
3283	-0.000753007
3284	0.00739057
3285	0.168975
3287	-0.263867
3289	-0.14376
3290	-0.0950355
3291	0.0667429
3293	0.0924894
3294	0.0175249
3296	0.0933663
3297	0.00663431
3298	0.42517
3299	-0.420413
3300	0.0123959
3301	-0.180759
3302	0.0717237
3303	0.285106
3304	-0.125624
3306	-0.192476
3307	-0.049522
3308	-0.0923219
3310	0.146467
3311	0.158064
3312	-0.025656
3313	0.181869
3314	0.00166512
3315	0.275979
3316	-0.212211
3317	0.00511872
3318	0.174961
3319	0.140672
3320	-0.405735
3321	0.0569226
3322	0.0972556
3323	-0.104533
3336	-0.585076
3337	-0.133395
3339	-0.00598212
3340	-0.453346
3342	0.110823
3350	-0.138822
3353	0.322479
3354	0.15054
3357	0.269812
3358	-0.0658033
3360	0.0286772
3361	-0.159297
3362	-0.00881899
3363	-0.0405945
3364	-0.234659
3365	-0.143756
3367	0.11292
3376	-0.170891
3379	0.128708
3381	0.133025
3386	0.248967
3388	-0.205427
3389	0.0746839
3393	0.0116559
3394	-0.147209
3395	-0.0983657
3399	-0.0518656
3406	0.148936
3415	0.178968
3416	0.195959
3417	0.0213999
3418	-0.193586
3419	-0.0032074
3420	-0.0141227
3421	-0.0122726
3425	0.0988208
3426	0.131922
3427	0.292004
3428	0.101064
3431	-0.215788
3432	-0.119711
3433	-0.10848
3434	-0.179772
3435	0.10774
3436	-0.0746839
3437	-0.0755473
3438	-0.10663
3439	-0.367253
3441	-0.103299
3442	0.0336109
3443	0.182732
3445	0.19371
3446	0.24983
3447	-0.368363
3451	-0.0233521
3453	0.212058
3454	-0.125455
3456	0.38695
3482	-0.0198856
3483	0.124541
3485	-0.0732912
3486	0.00406274
3487	0.163446
3488	0.0336039
3489	0.068901
3490	0.0924894
3491	0.0121228
3494	0.132422
3495	0.08446
3500	0.165783
3501	-0.333242
3502	0.286518
3503	-0.109643
3504	0.176893
3512	0.33062
3513	0.0284305
3516	-0.166574
3517	-0.321862
3518	-0.154857
3519	-0.280296
3520	0.0290472
3521	0.0270737
3522	-0.121435
3523	-0.1535
3524	0.144249
3527	0.0588961
3528	0.241443
3530	0.184347
3540	-0.270922
3541	0.422263
3543	-0.0508788
3549	0.0341042
3551	-0.234289
3552	-0.109713
3554	-0.180512
3555	-0.197656
3572	0.105145
3585	0.178943
3586	-0.154093
3587	0.0924894
3588	-0.0247084
3589	0.196435
3590	0.227012
3591	0.237003
3592	0.0172063
3593	-0.265125
3594	-0.0497687
3595	-0.109837
3596	-0.0637064
3598	0.0210299
3599	-0.192106
3601	0.155843
3602	-0.307925
3603	0.211594
3621	-0.467037
3622	0.113043
3628	0.399692
3635	-0.0114092
3636	-0.122171
3638	0.0653099
3642	-0.287697
3643	0.218995
3645	0.326673
3646	-0.572248
3647	-0.048782
3648	-0.379833
3649	-0.0662966
3653	-0.136479
3654	-0.180512
3656	0.0548258
3659	-0.0870182
3661	0.361949
3667	0.256984
3669	-0.219118
3671	0.0053654
3672	-0.4214
3673	-0.277212
3676	0.146593
3677	-0.113537
3678	0.287697
3679	-0.183842
3680	-0.24058
3681	0.0313907
3682	0.229726
3683	0.00585877
3684	-0.16201
3685	-0.0701203
3686	-0.271785
3687	-0.348998
3688	0.109467
3693	-0.00635214
3695	-0.270429
3696	-0.156337
3697	-0.160654
3698	-0.378847
3699	0.16201
3700	-0.0682701
3701	0.178908
3702	-0.189886
3703	0.031144
3704	0.0148646
3705	-0.248982
3709	0.221462
3710	0.0423156
3712	-0.181105
3713	0.00623282
3714	0.0245642
3721	0.383002
3727	-0.21422
3728	-0.188793
3729	0.03864
3730	0.0555886
3731	-0.196764
3732	0.0209539
3733	-0.0566212
3736	0.0285538
3737	0.160777
3738	-0.203577
3739	-0.101641
3743	-0.0411674
3746	0.357632
3749	0.071634
3750	0.311979
3751	0.231728
3765	0.09567
3771	-0.0264255
3772	0.287203
3778	-0.302269
3780	0.118323
3783	-0.147331
3784	-0.300804
3793	-0.302495
3797	0.304536
3798	0.0721948
3799	0.1975
3800	0.079453
3801	0.089801
3804	-0.172125
3805	0.0508047
3816	-0.227794
3817	-0.185124
3818	0.00746384
3819	0.0290007
3820	-0.104276
3822	0.186062
3823	0.158927
3824	0.00413198
3826	0.161517
3827	0.0218933
3828	0.0413814
3829	0.0806044
3846	-0.154733
3852	-0.0632131
3859	-0.158434
3865	-0.286463
3867	-0.201357
3871	0.175337
3875	0.0975495
3880	-0.084058
3881	-0.0252236
3882	0.00672238
3883	-0.104318
3884	-0.00397575
3885	0.0855909
3886	-0.115964
3887	0.202732
3894	0.218656
3898	-0.0916736
3901	-0.103917
3903	0.26223
3905	-0.0834346
3906	0.0762747
3907	-0.159186
3912	0.192622
3914	0.0660331
3916	0.284718
3919	0.143172
3922	0.118323
3923	0.341864
3928	0.220103
3929	-0.153328
3935	-0.118474
3936	-0.264485
3944	0.416307
3946	-0.0685307
3950	-0.172125
3951	0.0508047
3953	-0.00986339
3958	-0.0675929
3960	-0.00143836
3963	0.125456
3965	0.0924894
3967	-0.271085
3968	0.000185248
3969	0.087206
3982	0.0924894
3990	0.0985246
3991	0.311979
3992	0.231728
4018	-0.206939
4019	0.257012
4020	0.22681
4021	0.223395
4034	-0.226951
4036	0.163264
4051	-0.532162
4052	-0.252667
4053	-0.19519
4054	-0.520937
4060	-0.244033
4065	-0.084058
4066	-0.0252236
4067	0.00672238
4068	-0.0897969
4069	0.0855909
4070	-0.0597347
4071	0.0187753
4072	0.202732
4073	0.362936
4080	-0.0264255
4083	-0.0802098
4087	0.105145
4088	0.145632
4091	-0.103917
4092	-0.165664
4093	0.26223
4094	-0.271839
4095	-0.0834346
4096	0.0762747
4097	-0.159186
4099	0.192622
4101	0.287145
4104	0.188513
4110	0.111023
4117	0.140244
4118	0.0899744
4120	-0.0477901
4123	-0.264485
4124	0.0924894
4130	-0.0306632
4131	-0.214578
4132	-0.269641
4134	-0.172125
4135	0.0508047
4139	0.188561
4140	0.0864699
4142	-0.0600505
4143	0.135417
4145	-0.0958343
4146	-0.156719
4148	0.270426
4152	0.258436
4154	0.102066
4155	-0.04978
4156	0.356286
4157	0.334806
4158	0.447549
4159	0.055633
4160	-0.271085
4161	-0.0573174
4162	0.0330838
4173	0.0278932
4177	0.267435
4180	0.148347
4182	0.185636
4183	0.222544
4185	0.134141
4187	0.260606
4189	0.100465
4190	-0.10897
4191	-0.094587
4193	0.0813322
4195	-0.00288821
4196	0.0486244
4197	0.177416
4198	0.051987
4199	0.367658
4200	0.379653
4203	0.0512777
4205	0.0333636
4206	-0.167185
4207	-0.0938348
4208	0.271537
4210	0.196423
4211	0.15757
4212	0.035461
4214	-0.309229
4215	-0.0579093
4244	0.0877582
4245	-0.33173
4247	-0.224422
4248	-0.0639531
4249	-0.219002
4250	0.108613
4252	0.105677
4257	0.103138
4258	0.114313
4259	0.0678869
4260	0.138542
4262	-0.193928
4263	0.0653837
4265	-0.0870209
4268	0.312828
4269	0.404492
4270	0.0201141
4271	-0.031703
4272	-0.163892
4275	-0.130291
4280	-0.127734
4281	-0.359101
4284	-0.0711803
4286	0.172803
4287	0.16748
4288	0.0592041
4289	0.0772127
4290	-0.0613838
4296	-0.0131465
4299	-0.282611
4301	0.0363289
4302	0.147321
4304	-0.0774505
4305	0.0684084
4306	-0.0587746
4308	0.46309
4309	0.207375
4311	0.00753413
4312	-0.0917562
4313	0.0611982
4316	0.119155
4317	-0.0328133
4318	0.0549201
4322	-0.300567
4323	-0.263599
4325	0.325686
4326	-0.106136
4328	-0.186854
4338	0.355333
4341	-0.291052
4343	-0.0209844
4345	-0.0691414
4346	-0.0750329
4356	0.204308
4358	0.117616
4375	0.469257
4379	0.0603762
4380	-0.314955
4381	0.0719704
4382	-0.278446
4385	-0.0253469
4388	-0.353808
4392	-0.449892
4393	-0.260561
4394	0.0477953
4395	-0.257971
4396	-0.124514
4397	-0.0809744
4399	-0.0724638
4450	-0.0617908
4451	0.218974
4452	-0.0645866
4453	-0.00191181
4455	0.323836
4456	0.130435
4457	-0.0374345
4458	-0.167386
4459	-0.291153
4460	-0.273009
4461	-0.187603
4463	-0.0483736
4464	-0.0146578
4465	0.197277
4466	0.134506
4467	-0.0264002
4468	0.235029
4469	-0.271292
4473	-0.0112858
4474	0.106383
4476	-0.0237434
4491	-0.103299
[truncated: 652,053+ more rows]
